# Supplementary material for: The ecological footprint of physicians: A survey of physicians in Canada, India, and USA
Source: PLoS One. 2023 Sep 12;18(9):e0291501. doi: 10.1371/journal.pone.0291501 (PMC10497187; doi:10.1371/journal.pone.0291501)
Supplement: S1 Data — (XLS) [file pone.0291501.s002.xls]

## Sheet: Sheet1
RespondentID	CollectorID	StartDate	EndDate	IPAddress	EmailAddress	FirstName	LastName	CustomData1	CONSENTIhavereadtheinformati	Whattermbestdescribesyou	Whatisyouragegroup	Wheredoyoucurrentlylive	Whichdescriptionbestfitsyour	Doyouownasecondhomesucha	Howmanypeopledoyoulivewith	Whatisyourpredominantmodeof	Howmanycarsdoesyourhousehol	Doyouownanelectriccar	Onaveragehowfardoyoutrave	Howmanyhoursdoyouflyeachy	Howfrequentlydoyoueatanimal	Comparedto5yearsagohowhas	Whichofthesestatementsdoyou	Howwouldyoucharacterizeyour	Areyouopentoreducingyourow	Howoftendoesclimatechangege	AB	country	diet	footprint	residence	transport	travel_footprint	eco_footprint	climatetalk_work	climatetalk_personal	no_climatetalk	fiveyears	reduce_footprint	career_stage	career_stage1	residence_2	fiveyears_log	reduce_footprint_log
13346777448	412787693	2022-02-21 10:17:10	2022-02-21 10:20:51	65.95.87.181					Yes	Resident/Fellow	35-44	2	Detached house with a swimming pool	No	4	Car	2	No	< 100 km (< 62 mi)		Never or rarely	Approximately the same	We need a system change rather than individual change, but you cannot have one without the other. Individual action plays a critical role in achieving structural change.	Comparable to my peers	Yes and I have taken steps to reduce my ecological footprint.	Rare or never	1-2 times per year	2	Never or rarely	1	Detached house with a swimming pool	Car	2	1	Rare or never	1-2 times per year	1	Approximately the same	Yes and I have taken steps to reduce my ecological footprint.	Resident/Fellow	1	1	0	1
13272360149	412787693	2022-01-19 23:23:12	2022-01-19 23:26:04	76.71.98.116					Yes	Practicing physician	25-34	2	Detached house	No	1	Car	1	No	< 100 km (< 62 mi)	15	Very often (meat daily)	Approximately the same	The responsibility for mitigating climate change lies nearly completely with corporations and governments. Individual actions are largely inconsequential, and serve primarily as a distraction.	Smaller than my peers	No, I do not think reducing my individual ecological footprint will make a difference.	1-2 times per year	1-2 times per year	2	Very often (meat daily)	2	Detached house	Car	2	1	1-2 times per year	1-2 times per year	1	Approximately the same	No, I do not think reducing my individual ecological footprint will make a difference.	Practicing physician	2	1	0	0
13346755070	412787693	2022-02-21 10:08:40	2022-02-21 10:14:03	65.95.87.181					Yes	Practicing physician	45-54	2	Detached house with a swimming pool	No	4	Car	2	No	200-300 km (124-186 mi)	0	Very often (meat daily)	Approximately the same	We need a system change rather than individual change, but you cannot have one without the other. Individual action plays a critical role in achieving structural change.	Comparable to my peers	Yes, but I have taken few/no steps to reduce my ecological footprint.	Rare or never	3-6 times per year	2	Very often (meat daily)	2	Detached house with a swimming pool	Car	2	1	Rare or never	3-6 times per year	1	Approximately the same	Yes, but I have taken few/no steps to reduce my ecological footprint.	Practicing physician	2	1	0	0
13224878740	412787693	2021-12-26 16:01:17	2021-12-26 16:06:01	24.226.67.184					Yes	Practicing physician	35-44	2	Detached house with a swimming pool	No	1	Car	2	No	200-300 km (124-186 mi)	45	Infrequently (occasional eggs/dairy, no meat)	Decreased a lot	We need a system change rather than individual change, but you cannot have one without the other. Individual action plays a critical role in achieving structural change.	Smaller than my peers	Yes and I have taken steps to reduce my ecological footprint.	1-2 times per year	> once a week	2	Infrequently (occasional eggs/dairy, no meat)	1	Detached house with a swimming pool	Car	2	1	1-2 times per year	> once a week	1	Decreased a lot	Yes and I have taken steps to reduce my ecological footprint.	Practicing physician	2	1	1	1
13225591518	412787693	2021-12-27 03:10:02	2021-12-27 03:13:32	42.106.248.144					Yes	Practicing physician	35-44	1	Detached house	No	4	Car	2	No	300+ km (186+ mi)	56	Vegetarian (frequent eggs/dairy, close to no meat)	Decreased a lot	We need a system change rather than individual change, but you cannot have one without the other. Individual action plays a critical role in achieving structural change.	Smaller than my peers	Yes and I have taken steps to reduce my ecological footprint.	> once a month	> once a month	1	Vegetarian (frequent eggs/dairy, close to no meat)	1	Detached house	Car	2	1	> once a month	> once a month	2	Decreased a lot	Yes and I have taken steps to reduce my ecological footprint.	Practicing physician	2	1	1	1
13266439869	412787693	2022-01-17 18:34:26	2022-01-17 18:37:45	141.156.32.254					Yes	Resident/Fellow	25-34	3	Semi-detached house/Rowhouse/Townhouse	No	1	Car	2	No	200-300 km (124-186 mi)	20	Often (meat 3-5 times a week)	Decreased a little	How each of us individually live, primarily determines how the world is used. It is therefore up to us, as individuals, to adopt practices that are environmentally friendly and that can help us live sustainably.	Smaller than my peers	Yes, but I have taken few/no steps to reduce my ecological footprint.	1-2 times per year	1-2 times per year	3	Often (meat 3-5 times a week)	2	Semi-detached house/Rowhouse/Townhouse	Car	2	1	1-2 times per year	1-2 times per year	1	Decreased a little	Yes, but I have taken few/no steps to reduce my ecological footprint.	Resident/Fellow	1	1	1	0
13225553619	412787693	2021-12-27 02:37:09	2021-12-27 02:40:40	106.207.154.189					Yes	Practicing physician	25-34	1	Detached house	No	6+	Car	2	No	< 100 km (< 62 mi)	10 hours	Vegetarian (frequent eggs/dairy, close to no meat)	Increased a little	We need a system change rather than individual change, but you cannot have one without the other. Individual action plays a critical role in achieving structural change.	Comparable to my peers	Yes, but I have taken few/no steps to reduce my ecological footprint.	3-6 times per year	3-6 times per year	1	Vegetarian (frequent eggs/dairy, close to no meat)	1	Detached house	Car	2	1	3-6 times per year	3-6 times per year	2	Increased a little	Yes, but I have taken few/no steps to reduce my ecological footprint.	Practicing physician	2	1	0	0
13262753548	412787693	2022-01-15 16:00:04	2022-01-15 16:04:21	76.189.178.5					Yes	Practicing physician	55+	3	Detached house with a swimming pool	Yes	1	Car	2	No	< 100 km (< 62 mi)	50	Occasionally (meat 1-2 times a week)	Decreased a lot	We need a system change rather than individual change, but you cannot have one without the other. Individual action plays a critical role in achieving structural change.	Comparable to my peers	Yes, but I have taken few/no steps to reduce my ecological footprint.	> once a month	> once a month	3	Occasionally (meat 1-2 times a week)	1	Detached house with a swimming pool	Car	2	1	> once a month	> once a month	2	Decreased a lot	Yes, but I have taken few/no steps to reduce my ecological footprint.	Practicing physician	2	1	1	0
13281346893	412787693	2022-01-24 12:49:29	2022-01-24 12:52:27	147.219.211.53					Yes	Practicing physician	35-44	3	Detached house	No	2	Car	2	Yes	< 100 km (< 62 mi)	40	Often (meat 3-5 times a week)	Approximately the same	We need a system change rather than individual change, but you cannot have one without the other. Individual action plays a critical role in achieving structural change.	Comparable to my peers	Yes and I have taken steps to reduce my ecological footprint.	1-2 times per year	3-6 times per year	3	Often (meat 3-5 times a week)	2	Detached house	Car	2	1	1-2 times per year	3-6 times per year	1	Approximately the same	Yes and I have taken steps to reduce my ecological footprint.	Practicing physician	2	1	0	1
13272357040	412787693	2022-01-19 23:20:37	2022-01-19 23:22:27	142.112.143.98					Yes	Practicing physician	25-34	2	Detached house	No	1	Public transportation (bus, train)	2	No	100-200 km (62-124 mi)	30	Very often (meat daily)	Decreased a little	We need a system change rather than individual change, but you cannot have one without the other. Individual action plays a critical role in achieving structural change.	Comparable to my peers	Yes and I have taken steps to reduce my ecological footprint.	6-12 times per year	> once a month	2	Very often (meat daily)	2	Detached house	Public transportation (bus, train)	1	1	6-12 times per year	> once a month	2	Decreased a little	Yes and I have taken steps to reduce my ecological footprint.	Practicing physician	2	1	1	1
13403445799	412787693	2022-03-16 23:12:23	2022-03-16 23:15:34	43.241.118.177					Yes	Resident/Fellow	25-34	1	Detached house	No	5	Public transportation (bus, train)	0	No	300+ km (186+ mi)	None	Occasionally (meat 1-2 times a week)	Increased a little	We need a system change rather than individual change, but you cannot have one without the other. Individual action plays a critical role in achieving structural change.	Comparable to my peers	No, I am not able to in my current circumstances.	3-6 times per year	3-6 times per year	1	Occasionally (meat 1-2 times a week)	1	Detached house	Public transportation (bus, train)	1	1	3-6 times per year	3-6 times per year	2	Increased a little	No, I am not able to in my current circumstances.	Resident/Fellow	1	1	0	0
13284942198	412787693	2022-01-25 18:14:09	2022-01-25 18:17:24	174.192.80.178					Yes	Practicing physician	25-34	3	Detached house	No	3	Car	2	No	100-200 km (62-124 mi)	600	Occasionally (meat 1-2 times a week)	Decreased a little	How each of us individually live, primarily determines how the world is used. It is therefore up to us, as individuals, to adopt practices that are environmentally friendly and that can help us live sustainably.	Comparable to my peers	Yes and I have taken steps to reduce my ecological footprint.	1-2 times per year	6-12 times per year	3	Occasionally (meat 1-2 times a week)	1	Detached house	Car	2	1	1-2 times per year	6-12 times per year	1	Decreased a little	Yes and I have taken steps to reduce my ecological footprint.	Practicing physician	2	1	1	1
13346500416	412787693	2022-02-21 08:16:45	2022-02-21 08:20:35	167.177.39.8					Yes	Resident/Fellow	25-34	3	Semi-detached house/Rowhouse/Townhouse	No	1	Car	2	No	< 100 km (< 62 mi)	20	Often (meat 3-5 times a week)	Approximately the same	How each of us individually live, primarily determines how the world is used. It is therefore up to us, as individuals, to adopt practices that are environmentally friendly and that can help us live sustainably.	Comparable to my peers	Yes, but I have taken few/no steps to reduce my ecological footprint.	3-6 times per year	3-6 times per year	3	Often (meat 3-5 times a week)	2	Semi-detached house/Rowhouse/Townhouse	Car	2	1	3-6 times per year	3-6 times per year	2	Approximately the same	Yes, but I have taken few/no steps to reduce my ecological footprint.	Resident/Fellow	1	1	0	0
13230079267	412787693	2021-12-29 12:48:41	2021-12-29 12:50:41	68.148.27.93					Yes	Medical student	18-24	2	Detached house	No	I live alone	Car	1	No	< 100 km (< 62 mi)	15	Very often (meat daily)	Approximately the same	We need a system change rather than individual change, but you cannot have one without the other. Individual action plays a critical role in achieving structural change.	Comparable to my peers	Yes, but I have taken few/no steps to reduce my ecological footprint.	1-2 times per year	1-2 times per year	2	Very often (meat daily)	2	Detached house	Car	2	1	1-2 times per year	1-2 times per year	1	Approximately the same	Yes, but I have taken few/no steps to reduce my ecological footprint.	Medical student	1	1	0	0
13229953693	412787693	2021-12-29 11:29:34	2021-12-29 11:34:49	24.212.203.131					Yes	Medical student	18-24	2	Detached house	No	3	Public transportation (bus, train)	2	No	< 100 km (< 62 mi)	48	I usually eat meat for ≥ 2 meals a day	Approximately the same	We need a system change rather than individual change, but you cannot have one without the other. Individual action plays a critical role in achieving structural change.	Larger than my peers	Yes, but I have taken few/no steps to reduce my ecological footprint.	6-12 times per year	> once a month	2	I usually eat meat for ≥ 2 meals a day	2	Detached house	Public transportation (bus, train)	1	1	6-12 times per year	> once a month	2	Approximately the same	Yes, but I have taken few/no steps to reduce my ecological footprint.	Medical student	1	1	0	0
13231400673	412787693	2021-12-30 08:42:40	2021-12-30 08:44:42	108.170.151.65					Yes	Resident/Fellow	25-34	2	Detached house	No	1	Car	2	No	100-200 km (62-124 mi)	20	I usually eat meat for ≥ 2 meals a day	Approximately the same	We need a system change rather than individual change, but you cannot have one without the other. Individual action plays a critical role in achieving structural change.	Larger than my peers	Yes and I have taken steps to reduce my ecological footprint.	3-6 times per year	> once a month	2	I usually eat meat for ≥ 2 meals a day	2	Detached house	Car	2	1	3-6 times per year	> once a month	2	Approximately the same	Yes and I have taken steps to reduce my ecological footprint.	Resident/Fellow	1	1	0	1
13273012062	412787693	2022-01-20 07:17:22	2022-01-20 07:20:21	142.114.33.127					Yes	Practicing physician	25-34	2	Detached house	Yes	4	Car	2	No	< 100 km (< 62 mi)	12	Occasionally (meat 1-2 times a week)	Approximately the same	How each of us individually live, primarily determines how the world is used. It is therefore up to us, as individuals, to adopt practices that are environmentally friendly and that can help us live sustainably.	Comparable to my peers	Yes, but I have taken few/no steps to reduce my ecological footprint.	Rare or never	Rare or never	2	Occasionally (meat 1-2 times a week)	1	Detached house	Car	2	1	Rare or never	Rare or never	1	Approximately the same	Yes, but I have taken few/no steps to reduce my ecological footprint.	Practicing physician	2	1	0	0
13344163357	412787693	2022-02-19 18:48:51	2022-02-19 18:51:25	76.176.122.123					Yes	Practicing physician	25-34	3	Detached house	No	2	Car	2	No	< 100 km (< 62 mi)	24	Often (meat 3-5 times a week)	Decreased a little	We need a system change rather than individual change, but you cannot have one without the other. Individual action plays a critical role in achieving structural change.	Comparable to my peers	Yes, but I have taken few/no steps to reduce my ecological footprint.	3-6 times per year	3-6 times per year	3	Often (meat 3-5 times a week)	2	Detached house	Car	2	1	3-6 times per year	3-6 times per year	2	Decreased a little	Yes, but I have taken few/no steps to reduce my ecological footprint.	Practicing physician	2	1	1	0
13226728848	412787693	2021-12-27 16:22:21	2021-12-27 16:24:38	174.207.38.44					Yes	Practicing physician	25-34	3	Detached house	No	1	Car	2	No	< 100 km (< 62 mi)	15	I usually eat meat for ≥ 2 meals a day	Approximately the same	We need a system change rather than individual change, but you cannot have one without the other. Individual action plays a critical role in achieving structural change.	Comparable to my peers	Yes and I have taken steps to reduce my ecological footprint.	6-12 times per year	6-12 times per year	3	I usually eat meat for ≥ 2 meals a day	2	Detached house	Car	2	1	6-12 times per year	6-12 times per year	2	Approximately the same	Yes and I have taken steps to reduce my ecological footprint.	Practicing physician	2	1	0	1
13262651065	412787693	2022-01-15 14:04:31	2022-01-15 14:08:58	75.185.196.147					Yes	Resident/Fellow	25-34	3	Semi-detached house/Rowhouse/Townhouse	No	1	Walking/bicycling	2	No	0 km (0 mi)	25	Often (meat 3-5 times a week)	Increased a little	We need a system change rather than individual change, but you cannot have one without the other. Individual action plays a critical role in achieving structural change.	Smaller than my peers	Yes and I have taken steps to reduce my ecological footprint.	3-6 times per year	> once a month	3	Often (meat 3-5 times a week)	2	Semi-detached house/Rowhouse/Townhouse	Walking/bicycling	1	1	3-6 times per year	> once a month	2	Increased a little	Yes and I have taken steps to reduce my ecological footprint.	Resident/Fellow	1	1	0	1
13424262983	412787693	2022-03-29 04:42:43	2022-03-29 04:46:32	106.210.35.64					Yes	Practicing physician	25-34	1	Detached house	No	I live alone	Public transportation (bus, train)	0	No	0 km (0 mi)	0	Occasionally (meat 1-2 times a week)	Increased a lot	We need a system change rather than individual change, but you cannot have one without the other. Individual action plays a critical role in achieving structural change.	Comparable to my peers	Yes, but I have taken few/no steps to reduce my ecological footprint.	3-6 times per year	6-12 times per year	1	Occasionally (meat 1-2 times a week)	1	Detached house	Public transportation (bus, train)	1	1	3-6 times per year	6-12 times per year	2	Increased a lot	Yes, but I have taken few/no steps to reduce my ecological footprint.	Practicing physician	2	1	0	0
13272566266	412787693	2022-01-20 02:29:18	2022-01-20 02:31:20	198.48.252.59					Yes	Practicing physician	25-34	2	Detached house	No	1	Car	2	No	< 100 km (< 62 mi)	>100	Very often (meat daily)	Approximately the same	We need a system change rather than individual change, but you cannot have one without the other. Individual action plays a critical role in achieving structural change.	Comparable to my peers	Yes and I have taken steps to reduce my ecological footprint.	Rare or never	Rare or never	2	Very often (meat daily)	2	Detached house	Car	2	1	Rare or never	Rare or never	1	Approximately the same	Yes and I have taken steps to reduce my ecological footprint.	Practicing physician	2	1	0	1
13246113068	412787693	2022-01-07 19:27:54	2022-01-07 19:30:47	223.186.235.115					Yes	Practicing physician	45-54	1	Detached house	No	4	Car	2	No	100-200 km (62-124 mi)	60 hours	I usually eat meat for ≥ 2 meals a day	Increased a lot	How each of us individually live, primarily determines how the world is used. It is therefore up to us, as individuals, to adopt practices that are environmentally friendly and that can help us live sustainably.	Comparable to my peers	Yes and I have taken steps to reduce my ecological footprint.	6-12 times per year	6-12 times per year	1	I usually eat meat for ≥ 2 meals a day	2	Detached house	Car	2	1	6-12 times per year	6-12 times per year	2	Increased a lot	Yes and I have taken steps to reduce my ecological footprint.	Practicing physician	2	1	0	1
13230693512	412787693	2021-12-29 20:13:57	2021-12-29 20:18:01	161.216.164.29					Yes	Medical student	18-24	2	Detached house	No	6+	Car	≥ 3	No	100-200 km (62-124 mi)	12000	Often (meat 3-5 times a week)	Decreased a little	We need a system change rather than individual change, but you cannot have one without the other. Individual action plays a critical role in achieving structural change.	Comparable to my peers	Yes and I have taken steps to reduce my ecological footprint.	Rare or never	> once a week	2	Often (meat 3-5 times a week)	2	Detached house	Car	2	1	Rare or never	> once a week	1	Decreased a little	Yes and I have taken steps to reduce my ecological footprint.	Medical student	1	1	1	1
13421019461	412787693	2022-03-26 13:03:44	2022-03-26 13:08:33	47.11.203.86					Yes	Practicing physician	25-34	1	Detached house	No	6+	Walking/bicycling	1	No	0 km (0 mi)	24-48 hrs	Vegetarian (frequent eggs/dairy, close to no meat)	Decreased a little	We need a system change rather than individual change, but you cannot have one without the other. Individual action plays a critical role in achieving structural change.	Comparable to my peers	Yes and I have taken steps to reduce my ecological footprint.	> once a month	> once a month	1	Vegetarian (frequent eggs/dairy, close to no meat)	1	Detached house	Walking/bicycling	1	1	> once a month	> once a month	2	Decreased a little	Yes and I have taken steps to reduce my ecological footprint.	Practicing physician	2	1	1	1
13354549259	412787693	2022-02-24 06:02:07	2022-02-24 06:05:09	24.141.50.169					Yes	Medical student	18-24	2	Semi-detached house/Rowhouse/Townhouse	No	2	Public transportation (bus, train)	0	No	< 100 km (< 62 mi)	0	Occasionally (meat 1-2 times a week)	Approximately the same	We need a system change rather than individual change, but you cannot have one without the other. Individual action plays a critical role in achieving structural change.	Comparable to my peers	Yes, but I have taken few/no steps to reduce my ecological footprint.	1-2 times per year	3-6 times per year	2	Occasionally (meat 1-2 times a week)	1	Semi-detached house/Rowhouse/Townhouse	Public transportation (bus, train)	1	1	1-2 times per year	3-6 times per year	1	Approximately the same	Yes, but I have taken few/no steps to reduce my ecological footprint.	Medical student	1	1	0	0
13306750893	412787693	2022-02-03 20:34:37	2022-02-03 20:38:31	107.190.2.205					Yes	Resident/Fellow	25-34	2	Detached house	No	1	Car	2	No	< 100 km (< 62 mi)	5	Often (meat 3-5 times a week)	Approximately the same	We need a system change rather than individual change, but you cannot have one without the other. Individual action plays a critical role in achieving structural change.	Smaller than my peers	Yes and I have taken steps to reduce my ecological footprint.	3-6 times per year	3-6 times per year	2	Often (meat 3-5 times a week)	2	Detached house	Car	2	1	3-6 times per year	3-6 times per year	2	Approximately the same	Yes and I have taken steps to reduce my ecological footprint.	Resident/Fellow	1	1	0	1
13306769273	412787693	2022-02-03 20:50:16	2022-02-03 20:53:21	99.236.127.254					Yes	Resident/Fellow	25-34	2	Detached house	No	2	Car	≥ 3	No	< 100 km (< 62 mi)	40	Infrequently (occasional eggs/dairy, no meat)	Approximately the same	We need a system change rather than individual change, but you cannot have one without the other. Individual action plays a critical role in achieving structural change.	Smaller than my peers	Yes, but I have taken few/no steps to reduce my ecological footprint.	6-12 times per year	6-12 times per year	2	Infrequently (occasional eggs/dairy, no meat)	1	Detached house	Car	2	1	6-12 times per year	6-12 times per year	2	Approximately the same	Yes, but I have taken few/no steps to reduce my ecological footprint.	Resident/Fellow	1	1	0	0
13357809682	412787693	2022-02-25 09:13:53	2022-02-25 09:16:07	24.141.13.171					Yes	Medical student	18-24	2	Semi-detached house/Rowhouse/Townhouse	No	1	Car	2	No	< 100 km (< 62 mi)	15	Very often (meat daily)	Approximately the same	We need a system change rather than individual change, but you cannot have one without the other. Individual action plays a critical role in achieving structural change.	Comparable to my peers	Yes, but I have taken few/no steps to reduce my ecological footprint.	6-12 times per year	6-12 times per year	2	Very often (meat daily)	2	Semi-detached house/Rowhouse/Townhouse	Car	2	1	6-12 times per year	6-12 times per year	2	Approximately the same	Yes, but I have taken few/no steps to reduce my ecological footprint.	Medical student	1	1	0	0
13248263913	412787693	2022-01-09 15:08:24	2022-01-09 15:09:47	72.140.215.117					Yes	Medical student	18-24	2	Detached house	No	3	Car	≥ 3	No	< 100 km (< 62 mi)	0	Very often (meat daily)	Approximately the same	We need a system change rather than individual change, but you cannot have one without the other. Individual action plays a critical role in achieving structural change.	Comparable to my peers	Yes, but I have taken few/no steps to reduce my ecological footprint.	3-6 times per year	1-2 times per year	2	Very often (meat daily)	2	Detached house	Car	2	1	3-6 times per year	1-2 times per year	1	Approximately the same	Yes, but I have taken few/no steps to reduce my ecological footprint.	Medical student	1	1	0	0
13351891626	412787693	2022-02-23 07:11:03	2022-02-23 07:13:13	76.66.96.12					Yes	Medical student	18-24	2	Detached house with a swimming pool	No	3	Car	≥ 3	No	100-200 km (62-124 mi)	20	Very often (meat daily)	Increased a little	We need a system change rather than individual change, but you cannot have one without the other. Individual action plays a critical role in achieving structural change.	Comparable to my peers	Yes, but I have taken few/no steps to reduce my ecological footprint.	1-2 times per year	Rare or never	2	Very often (meat daily)	2	Detached house with a swimming pool	Car	2	1	1-2 times per year	Rare or never	1	Increased a little	Yes, but I have taken few/no steps to reduce my ecological footprint.	Medical student	1	1	0	0
13252395255	412787693	2022-01-11 09:27:08	2022-01-11 09:30:11	50.82.39.9					Yes	Practicing physician	35-44	3	Detached house	No	3	Car	2	No	< 100 km (< 62 mi)	None	Occasionally (meat 1-2 times a week)	Approximately the same	We need a system change rather than individual change, but you cannot have one without the other. Individual action plays a critical role in achieving structural change.	Comparable to my peers	Yes, but I have taken few/no steps to reduce my ecological footprint.	Rare or never	Rare or never	3	Occasionally (meat 1-2 times a week)	1	Detached house	Car	2	1	Rare or never	Rare or never	1	Approximately the same	Yes, but I have taken few/no steps to reduce my ecological footprint.	Practicing physician	2	1	0	0
13361011588	412787693	2022-02-27 07:53:41	2022-02-27 07:55:14	130.113.109.59					Yes	Resident/Fellow	18-24	2	Detached house	No	1	Car	2	No	< 100 km (< 62 mi)	15	Very often (meat daily)	Approximately the same	We need a system change rather than individual change, but you cannot have one without the other. Individual action plays a critical role in achieving structural change.	Comparable to my peers	Yes, but I have taken few/no steps to reduce my ecological footprint.	1-2 times per year	3-6 times per year	2	Very often (meat daily)	2	Detached house	Car	2	1	1-2 times per year	3-6 times per year	1	Approximately the same	Yes, but I have taken few/no steps to reduce my ecological footprint.	Resident/Fellow	1	1	0	0
13403678389	412787693	2022-03-17 02:49:40	2022-03-17 02:54:57	157.33.201.204					Yes	Practicing physician	18-24	1	Detached house	No	6+	Motorcycle	0	No	100-200 km (62-124 mi)	0	Often (meat 3-5 times a week)	Increased a little	We need a system change rather than individual change, but you cannot have one without the other. Individual action plays a critical role in achieving structural change.	Smaller than my peers	Yes and I have taken steps to reduce my ecological footprint.	6-12 times per year	3-6 times per year	1	Often (meat 3-5 times a week)	2	Detached house	Motorcycle	1	1	6-12 times per year	3-6 times per year	2	Increased a little	Yes and I have taken steps to reduce my ecological footprint.	Practicing physician	2	1	0	1
13273233961	412787693	2022-01-20 09:02:28	2022-01-20 09:05:29	199.212.122.25					Yes	Resident/Fellow	35-44	2	Semi-detached house/Rowhouse/Townhouse	No	1	Car	2	No	200-300 km (124-186 mi)	2	Often (meat 3-5 times a week)	Approximately the same	We need a system change rather than individual change, but you cannot have one without the other. Individual action plays a critical role in achieving structural change.	Smaller than my peers	Yes and I have taken steps to reduce my ecological footprint.	> once a week	> once a week	2	Often (meat 3-5 times a week)	2	Semi-detached house/Rowhouse/Townhouse	Car	2	1	> once a week	> once a week	2	Approximately the same	Yes and I have taken steps to reduce my ecological footprint.	Resident/Fellow	1	1	0	1
13228854236	412787693	2021-12-28 19:22:49	2021-12-28 19:27:40	64.231.41.73					Yes	Medical student	25-34	2	Semi-detached house/Rowhouse/Townhouse	No	2	Car	1	No	< 100 km (< 62 mi)	8	Often (meat 3-5 times a week)	Approximately the same	We need a system change rather than individual change, but you cannot have one without the other. Individual action plays a critical role in achieving structural change.	Comparable to my peers	Yes, but I have taken few/no steps to reduce my ecological footprint.	3-6 times per year	> once a week	2	Often (meat 3-5 times a week)	2	Semi-detached house/Rowhouse/Townhouse	Car	2	1	3-6 times per year	> once a week	2	Approximately the same	Yes, but I have taken few/no steps to reduce my ecological footprint.	Medical student	1	1	0	0
13458587550	412787693	2022-04-28 22:58:46	2022-04-28 23:02:47	174.100.164.253					Yes	Resident/Fellow	35-44	3	Semi-detached house/Rowhouse/Townhouse	No	3	Car	2	No	< 100 km (< 62 mi)	10	Often (meat 3-5 times a week)	Increased a little	We need a system change rather than individual change, but you cannot have one without the other. Individual action plays a critical role in achieving structural change.	Comparable to my peers	Yes, but I have taken few/no steps to reduce my ecological footprint.	Rare or never	Rare or never	3	Often (meat 3-5 times a week)	2	Semi-detached house/Rowhouse/Townhouse	Car	2	1	Rare or never	Rare or never	1	Increased a little	Yes, but I have taken few/no steps to reduce my ecological footprint.	Resident/Fellow	1	1	0	0
13225746311	412787693	2021-12-27 05:09:17	2021-12-27 05:13:24	117.99.243.128					Yes	Practicing physician	25-34	1	Detached house	No	3	Car	2	No	100-200 km (62-124 mi)	10	Vegetarian (frequent eggs/dairy, close to no meat)	Approximately the same	We need a system change rather than individual change, but you cannot have one without the other. Individual action plays a critical role in achieving structural change.	Smaller than my peers	Yes, but I have taken few/no steps to reduce my ecological footprint.	Rare or never	Rare or never	1	Vegetarian (frequent eggs/dairy, close to no meat)	1	Detached house	Car	2	1	Rare or never	Rare or never	1	Approximately the same	Yes, but I have taken few/no steps to reduce my ecological footprint.	Practicing physician	2	1	0	0
13360547359	412787693	2022-02-26 18:53:54	2022-02-26 18:55:35	24.141.3.153					Yes	Medical student	18-24	2	Detached house	No	6+	Walking/bicycling	≥ 3	No	100-200 km (62-124 mi)	10	Very often (meat daily)	Increased a little	We need a system change rather than individual change, but you cannot have one without the other. Individual action plays a critical role in achieving structural change.	Comparable to my peers	Yes, but I have taken few/no steps to reduce my ecological footprint.	3-6 times per year	6-12 times per year	2	Very often (meat daily)	2	Detached house	Walking/bicycling	1	1	3-6 times per year	6-12 times per year	2	Increased a little	Yes, but I have taken few/no steps to reduce my ecological footprint.	Medical student	1	1	0	0
13278047285	412787693	2022-01-22 10:12:59	2022-01-22 10:14:48	24.60.203.83					Yes	Practicing physician	35-44	3	Semi-detached house/Rowhouse/Townhouse	No	3	Public transportation (bus, train)	1	No	< 100 km (< 62 mi)	50	Often (meat 3-5 times a week)	Decreased a little	We need a system change rather than individual change, but you cannot have one without the other. Individual action plays a critical role in achieving structural change.	Comparable to my peers	Yes and I have taken steps to reduce my ecological footprint.	> once a month	> once a week	3	Often (meat 3-5 times a week)	2	Semi-detached house/Rowhouse/Townhouse	Public transportation (bus, train)	1	1	> once a month	> once a week	2	Decreased a little	Yes and I have taken steps to reduce my ecological footprint.	Practicing physician	2	1	1	1
13266453082	412787693	2022-01-17 18:40:31	2022-01-17 18:43:38	96.255.123.61					Yes	Resident/Fellow	25-34	3	Semi-detached house/Rowhouse/Townhouse	No	2	Walking/bicycling	1	No	< 100 km (< 62 mi)	10	Occasionally (meat 1-2 times a week)	Decreased a little	We need a system change rather than individual change, but you cannot have one without the other. Individual action plays a critical role in achieving structural change.	Comparable to my peers	Yes and I have taken steps to reduce my ecological footprint.	3-6 times per year	3-6 times per year	3	Occasionally (meat 1-2 times a week)	1	Semi-detached house/Rowhouse/Townhouse	Walking/bicycling	1	1	3-6 times per year	3-6 times per year	2	Decreased a little	Yes and I have taken steps to reduce my ecological footprint.	Resident/Fellow	1	1	1	1
13353925064	412787693	2022-02-23 22:03:21	2022-02-23 22:05:32	65.95.39.193					Yes	Medical student	25-34	2	Detached house	No	3	Public transportation (bus, train)	1	No	100-200 km (62-124 mi)	48	I usually eat meat for ≥ 2 meals a day	Decreased a little	We need a system change rather than individual change, but you cannot have one without the other. Individual action plays a critical role in achieving structural change.	Smaller than my peers	Yes and I have taken steps to reduce my ecological footprint.	> once a month	> once a week	2	I usually eat meat for ≥ 2 meals a day	2	Detached house	Public transportation (bus, train)	1	1	> once a month	> once a week	2	Decreased a little	Yes and I have taken steps to reduce my ecological footprint.	Medical student	1	1	1	1
13421749211	412787693	2022-03-27 12:20:09	2022-03-27 12:23:00	172.225.201.12					Yes	Resident/Fellow	25-34	1	Detached house	No	6+	Car	≥ 3	No	< 100 km (< 62 mi)	6 hours	Occasionally (meat 1-2 times a week)	Decreased a little	We need a system change rather than individual change, but you cannot have one without the other. Individual action plays a critical role in achieving structural change.	Larger than my peers	Yes and I have taken steps to reduce my ecological footprint.	> once a month	6-12 times per year	1	Occasionally (meat 1-2 times a week)	1	Detached house	Car	2	1	> once a month	6-12 times per year	2	Decreased a little	Yes and I have taken steps to reduce my ecological footprint.	Resident/Fellow	1	1	1	1
13262867799	412787693	2022-01-15 18:15:30	2022-01-15 18:18:04	71.185.255.56					Yes	Practicing physician	55+	3	Detached house	Yes	1	Car	≥ 3	Yes	100-200 km (62-124 mi)	50+	Infrequently (occasional eggs/dairy, no meat)	Decreased a lot	We need a system change rather than individual change, but you cannot have one without the other. Individual action plays a critical role in achieving structural change.	Comparable to my peers	Yes and I have taken steps to reduce my ecological footprint.	6-12 times per year	6-12 times per year	3	Infrequently (occasional eggs/dairy, no meat)	1	Detached house	Car	2	1	6-12 times per year	6-12 times per year	2	Decreased a lot	Yes and I have taken steps to reduce my ecological footprint.	Practicing physician	2	1	1	1
13266431174	412787693	2022-01-17 18:30:29	2022-01-17 18:36:37	141.156.32.254					Yes	Resident/Fellow	25-34	3	Semi-detached house/Rowhouse/Townhouse	No	1	Car	2	No	< 100 km (< 62 mi)	60	Infrequently (occasional eggs/dairy, no meat)	Decreased a little	How each of us individually live, primarily determines how the world is used. It is therefore up to us, as individuals, to adopt practices that are environmentally friendly and that can help us live sustainably.	Comparable to my peers	Yes, but I have taken few/no steps to reduce my ecological footprint.	1-2 times per year	1-2 times per year	3	Infrequently (occasional eggs/dairy, no meat)	1	Semi-detached house/Rowhouse/Townhouse	Car	2	1	1-2 times per year	1-2 times per year	1	Decreased a little	Yes, but I have taken few/no steps to reduce my ecological footprint.	Resident/Fellow	1	1	1	0
13254128836	412787693	2022-01-11 22:01:22	2022-01-11 22:07:26	199.48.94.123					Yes	Resident/Fellow	25-34	3	Semi-detached house/Rowhouse/Townhouse	No	1	Car	2	No	< 100 km (< 62 mi)	10	Never or rarely	Approximately the same	We need a system change rather than individual change, but you cannot have one without the other. Individual action plays a critical role in achieving structural change.	Comparable to my peers	Yes, but I have taken few/no steps to reduce my ecological footprint.	1-2 times per year	1-2 times per year	3	Never or rarely	1	Semi-detached house/Rowhouse/Townhouse	Car	2	1	1-2 times per year	1-2 times per year	1	Approximately the same	Yes, but I have taken few/no steps to reduce my ecological footprint.	Resident/Fellow	1	1	0	0
13273119520	412787693	2022-01-20 08:11:53	2022-01-20 08:15:23	24.36.38.128					Yes	Resident/Fellow	25-34	2	Semi-detached house/Rowhouse/Townhouse	No	1	Car	2	No	< 100 km (< 62 mi)	30	Often (meat 3-5 times a week)	Decreased a little	We need a system change rather than individual change, but you cannot have one without the other. Individual action plays a critical role in achieving structural change.	Smaller than my peers	Yes and I have taken steps to reduce my ecological footprint.	6-12 times per year	3-6 times per year	2	Often (meat 3-5 times a week)	2	Semi-detached house/Rowhouse/Townhouse	Car	2	1	6-12 times per year	3-6 times per year	2	Decreased a little	Yes and I have taken steps to reduce my ecological footprint.	Resident/Fellow	1	1	1	1
13379108357	412787693	2022-03-07 10:32:54	2022-03-07 10:35:56	128.169.2.1					Yes	Practicing physician	35-44	3	Detached house	No	2	Car	2	No	< 100 km (< 62 mi)	4	Often (meat 3-5 times a week)	Decreased a little	We need a system change rather than individual change, but you cannot have one without the other. Individual action plays a critical role in achieving structural change.	Comparable to my peers	Yes, but I have taken few/no steps to reduce my ecological footprint.	6-12 times per year	6-12 times per year	3	Often (meat 3-5 times a week)	2	Detached house	Car	2	1	6-12 times per year	6-12 times per year	2	Decreased a little	Yes, but I have taken few/no steps to reduce my ecological footprint.	Practicing physician	2	1	1	0
13256926137	412787693	2022-01-12 22:17:17	2022-01-12 22:20:48	99.245.149.85					Yes	Practicing physician	25-34	2	Detached house	No	1	Car	2	No	100-200 km (62-124 mi)	24	Often (meat 3-5 times a week)	Decreased a little	We need a system change rather than individual change, but you cannot have one without the other. Individual action plays a critical role in achieving structural change.	Comparable to my peers	Yes and I have taken steps to reduce my ecological footprint.	6-12 times per year	6-12 times per year	2	Often (meat 3-5 times a week)	2	Detached house	Car	2	1	6-12 times per year	6-12 times per year	2	Decreased a little	Yes and I have taken steps to reduce my ecological footprint.	Practicing physician	2	1	1	1
13248275636	412787693	2022-01-09 15:16:15	2022-01-09 15:27:22	72.140.215.117					Yes	Medical student	18-24	2	Detached house	No	3	Car	≥ 3	No	< 100 km (< 62 mi)	8	I usually eat meat for ≥ 2 meals a day	Increased a lot	We need a system change rather than individual change, but you cannot have one without the other. Individual action plays a critical role in achieving structural change.	Comparable to my peers	Yes, but I have taken few/no steps to reduce my ecological footprint.	3-6 times per year	3-6 times per year	2	I usually eat meat for ≥ 2 meals a day	2	Detached house	Car	2	1	3-6 times per year	3-6 times per year	2	Increased a lot	Yes, but I have taken few/no steps to reduce my ecological footprint.	Medical student	1	1	0	0
13266482104	412787693	2022-01-17 18:54:50	2022-01-17 18:59:30	1.145.95.80					Yes	Practicing physician	25-34	1	Detached house	No	5	Car	2	No	100-200 km (62-124 mi)	0	Infrequently (occasional eggs/dairy, no meat)	Approximately the same	We need a system change rather than individual change, but you cannot have one without the other. Individual action plays a critical role in achieving structural change.	Smaller than my peers	Yes, but I have taken few/no steps to reduce my ecological footprint.	3-6 times per year	3-6 times per year	1	Infrequently (occasional eggs/dairy, no meat)	1	Detached house	Car	2	1	3-6 times per year	3-6 times per year	2	Approximately the same	Yes, but I have taken few/no steps to reduce my ecological footprint.	Practicing physician	2	1	0	0
13262825388	412787693	2022-01-15 17:23:15	2022-01-15 17:26:04	205.169.26.81					Yes	Practicing physician	55+	3	Detached house	No	1	Car	2	No	300+ km (186+ mi)	30	Occasionally (meat 1-2 times a week)	Decreased a little	We need a system change rather than individual change, but you cannot have one without the other. Individual action plays a critical role in achieving structural change.	Smaller than my peers	Yes and I have taken steps to reduce my ecological footprint.	> once a month	> once a month	3	Occasionally (meat 1-2 times a week)	1	Detached house	Car	2	1	> once a month	> once a month	2	Decreased a little	Yes and I have taken steps to reduce my ecological footprint.	Practicing physician	2	1	1	1
13376599206	412787693	2022-03-05 17:54:31	2022-03-05 18:17:26	157.36.183.117					Yes	Practicing physician	35-44	1	Detached house	No	3	Car	1	No	< 100 km (< 62 mi)		Vegetarian (frequent eggs/dairy, close to no meat)	Approximately the same	We need a system change rather than individual change, but you cannot have one without the other. Individual action plays a critical role in achieving structural change.	Comparable to my peers	No, I am not able to in my current circumstances.	6-12 times per year	6-12 times per year	1	Vegetarian (frequent eggs/dairy, close to no meat)	1	Detached house	Car	2	1	6-12 times per year	6-12 times per year	2	Approximately the same	No, I am not able to in my current circumstances.	Practicing physician	2	1	0	0
13344268887	412787693	2022-02-19 21:17:52	2022-02-19 21:23:23	49.15.131.106					Yes	Practicing physician	18-24	1	Detached house	No	2	Walking/bicycling	1	No	< 100 km (< 62 mi)	0	Very often (meat daily)	Approximately the same	We need a system change rather than individual change, but you cannot have one without the other. Individual action plays a critical role in achieving structural change.	Comparable to my peers	No, I am not able to in my current circumstances.	1-2 times per year	1-2 times per year	1	Very often (meat daily)	2	Detached house	Walking/bicycling	1	1	1-2 times per year	1-2 times per year	1	Approximately the same	No, I am not able to in my current circumstances.	Practicing physician	2	1	0	0
13478545634	412787693	2022-05-23 11:13:15	2022-05-23 11:15:42	103.247.7.194					Yes	Practicing physician	35-44	1	Semi-detached house/Rowhouse/Townhouse	No	4	Car	2	No	100-200 km (62-124 mi)	15	Occasionally (meat 1-2 times a week)	Decreased a lot	We need a system change rather than individual change, but you cannot have one without the other. Individual action plays a critical role in achieving structural change.	Comparable to my peers	Yes, but I have taken few/no steps to reduce my ecological footprint.	> once a month	> once a month	1	Occasionally (meat 1-2 times a week)	1	Semi-detached house/Rowhouse/Townhouse	Car	2	1	> once a month	> once a month	2	Decreased a lot	Yes, but I have taken few/no steps to reduce my ecological footprint.	Practicing physician	2	1	1	0
13306727412	412787693	2022-02-03 20:18:43	2022-02-03 20:21:02	69.157.59.110					Yes	Resident/Fellow	25-34	2	Detached house	No	2	Car	≥ 3	No	< 100 km (< 62 mi)	20	Often (meat 3-5 times a week)	Decreased a little	We need a system change rather than individual change, but you cannot have one without the other. Individual action plays a critical role in achieving structural change.	Comparable to my peers	Yes, but I have taken few/no steps to reduce my ecological footprint.	Rare or never	Rare or never	2	Often (meat 3-5 times a week)	2	Detached house	Car	2	1	Rare or never	Rare or never	1	Decreased a little	Yes, but I have taken few/no steps to reduce my ecological footprint.	Resident/Fellow	1	1	1	0
13343633496	412787693	2022-02-19 10:25:22	2022-02-19 10:27:41	24.29.208.230					Yes	Resident/Fellow	25-34	3	Detached house	No	I live alone	Car	1	No	100-200 km (62-124 mi)	90	Very often (meat daily)	Approximately the same	We need a system change rather than individual change, but you cannot have one without the other. Individual action plays a critical role in achieving structural change.	Smaller than my peers	Yes, but I have taken few/no steps to reduce my ecological footprint.	Rare or never	Rare or never	3	Very often (meat daily)	2	Detached house	Car	2	1	Rare or never	Rare or never	1	Approximately the same	Yes, but I have taken few/no steps to reduce my ecological footprint.	Resident/Fellow	1	1	0	0
13226836653	412787693	2021-12-27 17:38:26	2021-12-27 17:40:29	107.77.209.135					Yes	Resident/Fellow	25-34	3	Semi-detached house/Rowhouse/Townhouse	No	1	Car	2	No	< 100 km (< 62 mi)	6	Occasionally (meat 1-2 times a week)	Decreased a lot	We need a system change rather than individual change, but you cannot have one without the other. Individual action plays a critical role in achieving structural change.	Comparable to my peers	Yes, but I have taken few/no steps to reduce my ecological footprint.	3-6 times per year	3-6 times per year	3	Occasionally (meat 1-2 times a week)	1	Semi-detached house/Rowhouse/Townhouse	Car	2	1	3-6 times per year	3-6 times per year	2	Decreased a lot	Yes, but I have taken few/no steps to reduce my ecological footprint.	Resident/Fellow	1	1	1	0
13262629884	412787693	2022-01-15 13:41:53	2022-01-15 13:45:15	65.31.2.243					Yes	Practicing physician	55+	3	Detached house with a swimming pool	No		Car	≥ 3	Yes	< 100 km (< 62 mi)	30	Vegetarian (frequent eggs/dairy, close to no meat)	Decreased a lot	We need a system change rather than individual change, but you cannot have one without the other. Individual action plays a critical role in achieving structural change.	Comparable to my peers	Yes and I have taken steps to reduce my ecological footprint.	> once a month	> once a month	3	Vegetarian (frequent eggs/dairy, close to no meat)	1	Detached house with a swimming pool	Car	2	1	> once a month	> once a month	2	Decreased a lot	Yes and I have taken steps to reduce my ecological footprint.	Practicing physician	2	1	1	1
13267336985	412787693	2022-01-18 05:47:30	2022-01-18 05:50:38	66.31.109.141					Yes	Practicing physician	35-44	3	Detached house	No	3	Car	2	No	100-200 km (62-124 mi)	20	Occasionally (meat 1-2 times a week)	Decreased a lot	We need a system change rather than individual change, but you cannot have one without the other. Individual action plays a critical role in achieving structural change.	Comparable to my peers	Yes and I have taken steps to reduce my ecological footprint.	3-6 times per year	> once a month	3	Occasionally (meat 1-2 times a week)	1	Detached house	Car	2	1	3-6 times per year	> once a month	2	Decreased a lot	Yes and I have taken steps to reduce my ecological footprint.	Practicing physician	2	1	1	1
13262650179	412787693	2022-01-15 14:03:42	2022-01-15 14:06:04	98.157.246.196					Yes	Practicing physician	55+	3	Detached house	Yes	1	Car	2	Yes	< 100 km (< 62 mi)	50	Often (meat 3-5 times a week)	Decreased a little	We need a system change rather than individual change, but you cannot have one without the other. Individual action plays a critical role in achieving structural change.	Comparable to my peers	Yes, but I have taken few/no steps to reduce my ecological footprint.	> once a month	6-12 times per year	3	Often (meat 3-5 times a week)	2	Detached house	Car	2	1	> once a month	6-12 times per year	2	Decreased a little	Yes, but I have taken few/no steps to reduce my ecological footprint.	Practicing physician	2	1	1	0
13227792290	412787693	2021-12-28 08:14:08	2021-12-28 08:21:45	152.57.229.95					Yes	Practicing physician	35-44	1	Semi-detached house/Rowhouse/Townhouse	No	6+	Motorcycle	1	No	< 100 km (< 62 mi)	0	Vegetarian (frequent eggs/dairy, close to no meat)	Decreased a lot	How each of us individually live, primarily determines how the world is used. It is therefore up to us, as individuals, to adopt practices that are environmentally friendly and that can help us live sustainably.	Smaller than my peers	Yes and I have taken steps to reduce my ecological footprint.	1-2 times per year	3-6 times per year	1	Vegetarian (frequent eggs/dairy, close to no meat)	1	Semi-detached house/Rowhouse/Townhouse	Motorcycle	1	1	1-2 times per year	3-6 times per year	1	Decreased a lot	Yes and I have taken steps to reduce my ecological footprint.	Practicing physician	2	1	1	1
13248006238	412787693	2022-01-09 11:30:30	2022-01-09 11:35:13	142.118.161.111					Yes	Medical student	25-34	2	Semi-detached house/Rowhouse/Townhouse	No	1	Car	1	No	< 100 km (< 62 mi)	10	Often (meat 3-5 times a week)	Decreased a little	We need a system change rather than individual change, but you cannot have one without the other. Individual action plays a critical role in achieving structural change.	Comparable to my peers	Yes and I have taken steps to reduce my ecological footprint.	6-12 times per year	> once a week	2	Often (meat 3-5 times a week)	2	Semi-detached house/Rowhouse/Townhouse	Car	2	1	6-12 times per year	> once a week	2	Decreased a little	Yes and I have taken steps to reduce my ecological footprint.	Medical student	1	1	1	1
13277333359	412787693	2022-01-21 20:04:55	2022-01-21 20:08:43	124.123.104.171					Yes	Resident/Fellow	25-34	1	Detached house	No	4	Car	≥ 3	No	100-200 km (62-124 mi)	8	Vegetarian (frequent eggs/dairy, close to no meat)	Approximately the same	We need a system change rather than individual change, but you cannot have one without the other. Individual action plays a critical role in achieving structural change.	Comparable to my peers	Yes, but I have taken few/no steps to reduce my ecological footprint.	3-6 times per year	3-6 times per year	1	Vegetarian (frequent eggs/dairy, close to no meat)	1	Detached house	Car	2	1	3-6 times per year	3-6 times per year	2	Approximately the same	Yes, but I have taken few/no steps to reduce my ecological footprint.	Resident/Fellow	1	1	0	0
13266843322	412787693	2022-01-17 23:48:22	2022-01-17 23:55:31	152.57.100.108					Yes	Resident/Fellow	25-34	1	Detached house	No	5	Motorcycle	0	No	< 100 km (< 62 mi)	0	Vegetarian (frequent eggs/dairy, close to no meat)	Decreased a little	We need a system change rather than individual change, but you cannot have one without the other. Individual action plays a critical role in achieving structural change.	Smaller than my peers	Yes and I have taken steps to reduce my ecological footprint.	Rare or never	Rare or never	1	Vegetarian (frequent eggs/dairy, close to no meat)	1	Detached house	Motorcycle	1	1	Rare or never	Rare or never	1	Decreased a little	Yes and I have taken steps to reduce my ecological footprint.	Resident/Fellow	1	1	1	1
13228984220	412787693	2021-12-28 21:13:51	2021-12-28 21:15:50	184.147.224.230					Yes	Medical student	18-24	2	Detached house	No	2	Car	1	No	< 100 km (< 62 mi)	6	I usually eat meat for ≥ 2 meals a day	Approximately the same	The responsibility for mitigating climate change lies nearly completely with corporations and governments. Individual actions are largely inconsequential, and serve primarily as a distraction.	Comparable to my peers	No, I do not think reducing my individual ecological footprint will make a difference.	Rare or never	Rare or never	2	I usually eat meat for ≥ 2 meals a day	2	Detached house	Car	2	1	Rare or never	Rare or never	1	Approximately the same	No, I do not think reducing my individual ecological footprint will make a difference.	Medical student	1	1	0	0
13266510277	412787693	2022-01-17 19:11:25	2022-01-17 19:13:21	108.31.103.68					Yes	Resident/Fellow	25-34	3	Semi-detached house/Rowhouse/Townhouse	No	1	Car	2	Yes	< 100 km (< 62 mi)	10	Occasionally (meat 1-2 times a week)	Decreased a lot	We need a system change rather than individual change, but you cannot have one without the other. Individual action plays a critical role in achieving structural change.	Smaller than my peers	Yes and I have taken steps to reduce my ecological footprint.	6-12 times per year	> once a month	3	Occasionally (meat 1-2 times a week)	1	Semi-detached house/Rowhouse/Townhouse	Car	2	1	6-12 times per year	> once a month	2	Decreased a lot	Yes and I have taken steps to reduce my ecological footprint.	Resident/Fellow	1	1	1	1
13249811095	412787693	2022-01-10 10:54:34	2022-01-10 10:56:28	65.95.39.218					Yes	Resident/Fellow	25-34	2	Semi-detached house/Rowhouse/Townhouse	No	1	Car	1	No	< 100 km (< 62 mi)	20	Often (meat 3-5 times a week)	Approximately the same	We need a system change rather than individual change, but you cannot have one without the other. Individual action plays a critical role in achieving structural change.	Comparable to my peers	Yes and I have taken steps to reduce my ecological footprint.	> once a month	> once a month	2	Often (meat 3-5 times a week)	2	Semi-detached house/Rowhouse/Townhouse	Car	2	1	> once a month	> once a month	2	Approximately the same	Yes and I have taken steps to reduce my ecological footprint.	Resident/Fellow	1	1	0	1
13225765371	412787693	2021-12-27 04:45:24	2021-12-27 05:51:03	157.33.87.102					Yes	Practicing physician	25-34	1	Detached house	Yes	6+	Motorcycle	1	No	< 100 km (< 62 mi)		Occasionally (meat 1-2 times a week)	Approximately the same	How each of us individually live, primarily determines how the world is used. It is therefore up to us, as individuals, to adopt practices that are environmentally friendly and that can help us live sustainably.	Comparable to my peers	Yes, but I have taken few/no steps to reduce my ecological footprint.	3-6 times per year	1-2 times per year	1	Occasionally (meat 1-2 times a week)	1	Detached house	Motorcycle	1	1	3-6 times per year	1-2 times per year	1	Approximately the same	Yes, but I have taken few/no steps to reduce my ecological footprint.	Practicing physician	2	1	0	0
13307768912	412787693	2022-02-04 09:14:11	2022-02-04 09:17:11	184.146.50.201					Yes	Resident/Fellow	25-34	2	Semi-detached house/Rowhouse/Townhouse	No	2	Car	2	No	300+ km (186+ mi)	18	Often (meat 3-5 times a week)	Increased a little	We need a system change rather than individual change, but you cannot have one without the other. Individual action plays a critical role in achieving structural change.	Larger than my peers	No, I am not able to in my current circumstances.	Rare or never	3-6 times per year	2	Often (meat 3-5 times a week)	2	Semi-detached house/Rowhouse/Townhouse	Car	2	1	Rare or never	3-6 times per year	1	Increased a little	No, I am not able to in my current circumstances.	Resident/Fellow	1	1	0	0
13262824210	412787693	2022-01-15 17:21:47	2022-01-15 17:26:03	205.169.26.81					Yes	Practicing physician	55+	3	Detached house	No	1	Car	2	No	< 100 km (< 62 mi)	20	Vegetarian (frequent eggs/dairy, close to no meat)	Decreased a little	We need a system change rather than individual change, but you cannot have one without the other. Individual action plays a critical role in achieving structural change.	Smaller than my peers	Yes and I have taken steps to reduce my ecological footprint.	> once a month	> once a week	3	Vegetarian (frequent eggs/dairy, close to no meat)	1	Detached house	Car	2	1	> once a month	> once a week	2	Decreased a little	Yes and I have taken steps to reduce my ecological footprint.	Practicing physician	2	1	1	1
13266436114	412787693	2022-01-17 18:32:23	2022-01-17 18:34:21	73.129.2.47					Yes	Resident/Fellow	25-34	3	Multi-storey apartment or condominium	No	1	Public transportation (bus, train)	1	No	< 100 km (< 62 mi)	35	Often (meat 3-5 times a week)	Approximately the same	How each of us individually live, primarily determines how the world is used. It is therefore up to us, as individuals, to adopt practices that are environmentally friendly and that can help us live sustainably.	Comparable to my peers	Yes, but I have taken few/no steps to reduce my ecological footprint.	3-6 times per year	6-12 times per year	3	Often (meat 3-5 times a week)	2	Multi-storey apartment or condominium	Public transportation (bus, train)	1	1	3-6 times per year	6-12 times per year	2	Approximately the same	Yes, but I have taken few/no steps to reduce my ecological footprint.	Resident/Fellow	1	2	0	0
13262621260	412787693	2022-01-15 13:33:05	2022-01-15 13:39:01	223.189.34.94					Yes	Practicing physician	55+	1	Multi-storey apartment or condominium	Yes	3	Walking/bicycling	2	No	< 100 km (< 62 mi)	0	Infrequently (occasional eggs/dairy, no meat)	Decreased a lot	How each of us individually live, primarily determines how the world is used. It is therefore up to us, as individuals, to adopt practices that are environmentally friendly and that can help us live sustainably.	Smaller than my peers	Yes and I have taken steps to reduce my ecological footprint.	> once a week	> once a week	1	Infrequently (occasional eggs/dairy, no meat)	1	Multi-storey apartment or condominium	Walking/bicycling	1	2	> once a week	> once a week	2	Decreased a lot	Yes and I have taken steps to reduce my ecological footprint.	Practicing physician	2	2	1	1
13225565910	412787693	2021-12-27 02:48:43	2021-12-27 02:51:24	152.57.238.244					Yes	Practicing physician	25-34	1	Multi-storey apartment or condominium	No	1	Walking/bicycling	1	No	< 100 km (< 62 mi)	4 to 10	Vegetarian (frequent eggs/dairy, close to no meat)	Approximately the same	We need a system change rather than individual change, but you cannot have one without the other. Individual action plays a critical role in achieving structural change.	Smaller than my peers	Yes, but I have taken few/no steps to reduce my ecological footprint.	3-6 times per year	6-12 times per year	1	Vegetarian (frequent eggs/dairy, close to no meat)	1	Multi-storey apartment or condominium	Walking/bicycling	1	2	3-6 times per year	6-12 times per year	2	Approximately the same	Yes, but I have taken few/no steps to reduce my ecological footprint.	Practicing physician	2	2	0	0
13361985386	412787693	2022-02-27 23:32:01	2022-02-27 23:34:54	72.141.129.80					Yes	Resident/Fellow	25-34	2	Multi-storey apartment or condominium	No	1	Car	2	No	200-300 km (124-186 mi)	20	Very often (meat daily)	Decreased a little	We need a system change rather than individual change, but you cannot have one without the other. Individual action plays a critical role in achieving structural change.	Comparable to my peers	Yes, but I have taken few/no steps to reduce my ecological footprint.	3-6 times per year	6-12 times per year	2	Very often (meat daily)	2	Multi-storey apartment or condominium	Car	2	1	3-6 times per year	6-12 times per year	2	Decreased a little	Yes, but I have taken few/no steps to reduce my ecological footprint.	Resident/Fellow	1	2	1	0
13376330856	412787693	2022-03-05 13:20:56	2022-03-05 13:23:37	45.30.234.194					Yes	Resident/Fellow	25-34	3	Multi-storey apartment or condominium	No	1	Walking/bicycling	1	No	0 km (0 mi)	576	Often (meat 3-5 times a week)	Approximately the same	We need a system change rather than individual change, but you cannot have one without the other. Individual action plays a critical role in achieving structural change.	Comparable to my peers	Yes and I have taken steps to reduce my ecological footprint.	1-2 times per year	Rare or never	3	Often (meat 3-5 times a week)	2	Multi-storey apartment or condominium	Walking/bicycling	1	1	1-2 times per year	Rare or never	1	Approximately the same	Yes and I have taken steps to reduce my ecological footprint.	Resident/Fellow	1	2	0	1
13266415850	412787693	2022-01-17 18:22:48	2022-01-17 18:26:15	73.200.83.101					Yes	Resident/Fellow	35-44	3	Multi-storey apartment or condominium	No	I live alone	Car	1	No	100-200 km (62-124 mi)	36	Infrequently (occasional eggs/dairy, no meat)	Approximately the same	We need a system change rather than individual change, but you cannot have one without the other. Individual action plays a critical role in achieving structural change.	Smaller than my peers	Yes and I have taken steps to reduce my ecological footprint.	6-12 times per year	6-12 times per year	3	Infrequently (occasional eggs/dairy, no meat)	1	Multi-storey apartment or condominium	Car	2	1	6-12 times per year	6-12 times per year	2	Approximately the same	Yes and I have taken steps to reduce my ecological footprint.	Resident/Fellow	1	2	0	1
13306854672	412787693	2022-02-03 22:02:43	2022-02-03 22:04:50	142.126.149.252					Yes	Resident/Fellow	25-34	2	Multi-storey apartment or condominium	No	I live alone	Car	1	No	100-200 km (62-124 mi)	20	Very often (meat daily)	Approximately the same	We need a system change rather than individual change, but you cannot have one without the other. Individual action plays a critical role in achieving structural change.	Comparable to my peers	Yes, but I have taken few/no steps to reduce my ecological footprint.	1-2 times per year	1-2 times per year	2	Very often (meat daily)	2	Multi-storey apartment or condominium	Car	2	1	1-2 times per year	1-2 times per year	1	Approximately the same	Yes, but I have taken few/no steps to reduce my ecological footprint.	Resident/Fellow	1	2	0	0
13225671649	412787693	2021-12-27 04:13:53	2021-12-27 04:15:53	49.32.204.128					Yes	Practicing physician	35-44	1	Multi-storey apartment or condominium	No	3	Car	2	No	< 100 km (< 62 mi)	5	Often (meat 3-5 times a week)	Approximately the same	How each of us individually live, primarily determines how the world is used. It is therefore up to us, as individuals, to adopt practices that are environmentally friendly and that can help us live sustainably.	Smaller than my peers	Yes and I have taken steps to reduce my ecological footprint.	1-2 times per year	6-12 times per year	1	Often (meat 3-5 times a week)	2	Multi-storey apartment or condominium	Car	2	1	1-2 times per year	6-12 times per year	1	Approximately the same	Yes and I have taken steps to reduce my ecological footprint.	Practicing physician	2	2	0	1
13273695221	412787693	2022-01-20 11:48:58	2022-01-20 11:51:45	130.113.109.98					Yes	Resident/Fellow	25-34	2	Multi-storey apartment or condominium	No	1	Walking/bicycling	1	No	200-300 km (124-186 mi)	15	Often (meat 3-5 times a week)	Decreased a little	We need a system change rather than individual change, but you cannot have one without the other. Individual action plays a critical role in achieving structural change.	Comparable to my peers	Yes and I have taken steps to reduce my ecological footprint.	3-6 times per year	> once a month	2	Often (meat 3-5 times a week)	2	Multi-storey apartment or condominium	Walking/bicycling	1	1	3-6 times per year	> once a month	2	Decreased a little	Yes and I have taken steps to reduce my ecological footprint.	Resident/Fellow	1	2	1	1
13266526021	412787693	2022-01-17 19:20:46	2022-01-17 19:22:37	108.170.146.97					Yes	Medical student	18-24	2	Multi-storey apartment or condominium	No	2	Car	≥ 3	Yes	< 100 km (< 62 mi)	12	Very often (meat daily)	Approximately the same	We need a system change rather than individual change, but you cannot have one without the other. Individual action plays a critical role in achieving structural change.	Smaller than my peers	Yes and I have taken steps to reduce my ecological footprint.	6-12 times per year	3-6 times per year	2	Very often (meat daily)	2	Multi-storey apartment or condominium	Car	2	1	6-12 times per year	3-6 times per year	2	Approximately the same	Yes and I have taken steps to reduce my ecological footprint.	Medical student	1	2	0	1
13225630157	412787693	2021-12-27 03:40:38	2021-12-27 03:45:21	42.109.245.251					Yes	Practicing physician	45-54	1	Multi-storey apartment or condominium	No	4	Car	2	No	100-200 km (62-124 mi)	64	Never or rarely	Approximately the same	We need a system change rather than individual change, but you cannot have one without the other. Individual action plays a critical role in achieving structural change.	Comparable to my peers	Yes and I have taken steps to reduce my ecological footprint.	> once a month	> once a week	1	Never or rarely	1	Multi-storey apartment or condominium	Car	2	1	> once a month	> once a week	2	Approximately the same	Yes and I have taken steps to reduce my ecological footprint.	Practicing physician	2	2	0	1
13354963132	412787693	2022-02-24 08:53:02	2022-02-24 09:09:15	72.38.255.90					Yes	Medical student	25-34	2	Multi-storey apartment or condominium	No	1	Car	1	Yes	< 100 km (< 62 mi)	20	Often (meat 3-5 times a week)	Decreased a little	We need a system change rather than individual change, but you cannot have one without the other. Individual action plays a critical role in achieving structural change.	Smaller than my peers	Yes and I have taken steps to reduce my ecological footprint.	6-12 times per year	6-12 times per year	2	Often (meat 3-5 times a week)	2	Multi-storey apartment or condominium	Car	2	1	6-12 times per year	6-12 times per year	2	Decreased a little	Yes and I have taken steps to reduce my ecological footprint.	Medical student	1	2	1	1
13239454522	412787693	2022-01-04 23:46:02	2022-01-04 23:48:22	98.201.249.183					Yes	Resident/Fellow	25-34	3	Multi-storey apartment or condominium	No	1	Car	1	No	< 100 km (< 62 mi)	70	Vegetarian (frequent eggs/dairy, close to no meat)	Approximately the same	The responsibility for mitigating climate change lies nearly completely with corporations and governments. Individual actions are largely inconsequential, and serve primarily as a distraction.	Comparable to my peers	Yes, but I have taken few/no steps to reduce my ecological footprint.	3-6 times per year	3-6 times per year	3	Vegetarian (frequent eggs/dairy, close to no meat)	1	Multi-storey apartment or condominium	Car	2	1	3-6 times per year	3-6 times per year	2	Approximately the same	Yes, but I have taken few/no steps to reduce my ecological footprint.	Resident/Fellow	1	2	0	0
13280254503	412787693	2022-01-24 04:24:23	2022-01-24 04:26:59	157.45.148.94					Yes	Resident/Fellow	25-34	1	Multi-storey apartment or condominium	No	5	Walking/bicycling	1	No	< 100 km (< 62 mi)		Vegetarian (frequent eggs/dairy, close to no meat)	Decreased a lot	How each of us individually live, primarily determines how the world is used. It is therefore up to us, as individuals, to adopt practices that are environmentally friendly and that can help us live sustainably.	Comparable to my peers	Yes and I have taken steps to reduce my ecological footprint.	Rare or never	Rare or never	1	Vegetarian (frequent eggs/dairy, close to no meat)	1	Multi-storey apartment or condominium	Walking/bicycling	1	2	Rare or never	Rare or never	1	Decreased a lot	Yes and I have taken steps to reduce my ecological footprint.	Resident/Fellow	1	2	1	1
13403456475	412787693	2022-03-16 23:20:57	2022-03-16 23:23:24	103.90.200.18					Yes	Resident/Fellow	25-34	1	Multi-storey apartment or condominium	No	2	Car	1	No	< 100 km (< 62 mi)	6	Occasionally (meat 1-2 times a week)	Approximately the same	We need a system change rather than individual change, but you cannot have one without the other. Individual action plays a critical role in achieving structural change.	Larger than my peers	Yes, but I have taken few/no steps to reduce my ecological footprint.	> once a month	6-12 times per year	1	Occasionally (meat 1-2 times a week)	1	Multi-storey apartment or condominium	Car	2	1	> once a month	6-12 times per year	2	Approximately the same	Yes, but I have taken few/no steps to reduce my ecological footprint.	Resident/Fellow	1	2	0	0
13247260528	412787693	2022-01-08 18:39:38	2022-01-08 18:41:34	142.116.179.208					Yes	Medical student	18-24	2	Multi-storey apartment or condominium	No	1	Car	1	No	< 100 km (< 62 mi)	8	Very often (meat daily)	Increased a lot	The responsibility for mitigating climate change lies nearly completely with corporations and governments. Individual actions are largely inconsequential, and serve primarily as a distraction.	Comparable to my peers	No, I am not able to in my current circumstances.	3-6 times per year	6-12 times per year	2	Very often (meat daily)	2	Multi-storey apartment or condominium	Car	2	1	3-6 times per year	6-12 times per year	2	Increased a lot	No, I am not able to in my current circumstances.	Medical student	1	2	0	0
13254023709	412787693	2022-01-11 20:46:53	2022-01-11 20:49:45	184.153.74.47					Yes	Practicing physician	25-34	3	Multi-storey apartment or condominium	No	1	Walking/bicycling	0	No	0 km (0 mi)	150	Often (meat 3-5 times a week)	Approximately the same	The responsibility for mitigating climate change lies nearly completely with corporations and governments. Individual actions are largely inconsequential, and serve primarily as a distraction.	Smaller than my peers	Yes and I have taken steps to reduce my ecological footprint.	1-2 times per year	1-2 times per year	3	Often (meat 3-5 times a week)	2	Multi-storey apartment or condominium	Walking/bicycling	1	1	1-2 times per year	1-2 times per year	1	Approximately the same	Yes and I have taken steps to reduce my ecological footprint.	Practicing physician	2	2	0	1
13403411072	412787693	2022-03-16 22:45:20	2022-03-16 22:48:41	49.36.127.199					Yes	Practicing physician	25-34	1	Multi-storey apartment or condominium	No	1	Motorcycle	2	No	< 100 km (< 62 mi)	6	Vegetarian (frequent eggs/dairy, close to no meat)	Approximately the same	We need a system change rather than individual change, but you cannot have one without the other. Individual action plays a critical role in achieving structural change.	Smaller than my peers	Yes, but I have taken few/no steps to reduce my ecological footprint.	1-2 times per year	1-2 times per year	1	Vegetarian (frequent eggs/dairy, close to no meat)	1	Multi-storey apartment or condominium	Motorcycle	1	2	1-2 times per year	1-2 times per year	1	Approximately the same	Yes, but I have taken few/no steps to reduce my ecological footprint.	Practicing physician	2	2	0	0
13266469544	412787693	2022-01-17 18:49:25	2022-01-17 18:51:21	73.163.142.141					Yes	Resident/Fellow	25-34	3	Multi-storey apartment or condominium	No	1	Public transportation (bus, train)	0	No	< 100 km (< 62 mi)		Occasionally (meat 1-2 times a week)	Increased a little	We need a system change rather than individual change, but you cannot have one without the other. Individual action plays a critical role in achieving structural change.	Comparable to my peers	No, I am not able to in my current circumstances.	3-6 times per year	3-6 times per year	3	Occasionally (meat 1-2 times a week)	1	Multi-storey apartment or condominium	Public transportation (bus, train)	1	2	3-6 times per year	3-6 times per year	2	Increased a little	No, I am not able to in my current circumstances.	Resident/Fellow	1	2	0	0
13403362705	412787693	2022-03-16 22:09:13	2022-03-16 22:12:06	182.70.105.87					Yes	Resident/Fellow	25-34	1	Multi-storey apartment or condominium	No	2	Car	2	Yes	< 100 km (< 62 mi)	0	Vegetarian (frequent eggs/dairy, close to no meat)	Approximately the same	How each of us individually live, primarily determines how the world is used. It is therefore up to us, as individuals, to adopt practices that are environmentally friendly and that can help us live sustainably.	Comparable to my peers	Yes, but I have taken few/no steps to reduce my ecological footprint.	1-2 times per year	1-2 times per year	1	Vegetarian (frequent eggs/dairy, close to no meat)	1	Multi-storey apartment or condominium	Car	2	1	1-2 times per year	1-2 times per year	1	Approximately the same	Yes, but I have taken few/no steps to reduce my ecological footprint.	Resident/Fellow	1	2	0	0
13353928891	412787693	2022-02-23 22:06:20	2022-02-23 22:07:41	142.116.134.203					Yes	Medical student	25-34	2	Multi-storey apartment or condominium	No	I live alone	Car	1	No	100-200 km (62-124 mi)	15	I usually eat meat for ≥ 2 meals a day	Approximately the same	We need a system change rather than individual change, but you cannot have one without the other. Individual action plays a critical role in achieving structural change.	Comparable to my peers	Yes, but I have taken few/no steps to reduce my ecological footprint.	> once a month	> once a week	2	I usually eat meat for ≥ 2 meals a day	2	Multi-storey apartment or condominium	Car	2	1	> once a month	> once a week	2	Approximately the same	Yes, but I have taken few/no steps to reduce my ecological footprint.	Medical student	1	2	0	0
13376896434	412787693	2022-03-06 02:15:17	2022-03-06 02:18:04	49.36.192.181					Yes	Practicing physician	25-34	3	Multi-storey apartment or condominium	No	2	Car	2	No	< 100 km (< 62 mi)	50	Often (meat 3-5 times a week)	Increased a lot	We need a system change rather than individual change, but you cannot have one without the other. Individual action plays a critical role in achieving structural change.	Comparable to my peers	Yes, but I have taken few/no steps to reduce my ecological footprint.	Rare or never	Rare or never	3	Often (meat 3-5 times a week)	2	Multi-storey apartment or condominium	Car	2	1	Rare or never	Rare or never	1	Increased a lot	Yes, but I have taken few/no steps to reduce my ecological footprint.	Practicing physician	2	2	0	0
13266858786	412787693	2022-01-18 00:03:17	2022-01-18 00:09:07	45.19.63.185					Yes	Resident/Fellow	35-44	3	Multi-storey apartment or condominium	No	1	Car	1	No	< 100 km (< 62 mi)	50	Often (meat 3-5 times a week)	Decreased a little	We need a system change rather than individual change, but you cannot have one without the other. Individual action plays a critical role in achieving structural change.	Comparable to my peers	Yes and I have taken steps to reduce my ecological footprint.	6-12 times per year	3-6 times per year	3	Often (meat 3-5 times a week)	2	Multi-storey apartment or condominium	Car	2	1	6-12 times per year	3-6 times per year	2	Decreased a little	Yes and I have taken steps to reduce my ecological footprint.	Resident/Fellow	1	2	1	1
13225199461	412787693	2021-12-26 20:04:48	2021-12-26 20:09:16	72.74.120.172					Yes	Resident/Fellow	35-44	3	Multi-storey apartment or condominium	No	1	Public transportation (bus, train)	0	No	0 km (0 mi)	40	Vegetarian (frequent eggs/dairy, close to no meat)	Decreased a lot	We need a system change rather than individual change, but you cannot have one without the other. Individual action plays a critical role in achieving structural change.	Smaller than my peers	Yes and I have taken steps to reduce my ecological footprint.	6-12 times per year	Rare or never	3	Vegetarian (frequent eggs/dairy, close to no meat)	1	Multi-storey apartment or condominium	Public transportation (bus, train)	1	2	6-12 times per year	Rare or never	1	Decreased a lot	Yes and I have taken steps to reduce my ecological footprint.	Resident/Fellow	1	2	1	1
13277481916	412787693	2022-01-21 22:29:48	2022-01-21 22:34:44	106.196.18.138					Yes	Practicing physician	25-34	1	Multi-storey apartment or condominium	No	2	Motorcycle	1	No	< 100 km (< 62 mi)		Often (meat 3-5 times a week)	Increased a little	How each of us individually live, primarily determines how the world is used. It is therefore up to us, as individuals, to adopt practices that are environmentally friendly and that can help us live sustainably.	Comparable to my peers	Yes, but I have taken few/no steps to reduce my ecological footprint.	3-6 times per year	3-6 times per year	1	Often (meat 3-5 times a week)	2	Multi-storey apartment or condominium	Motorcycle	1	1	3-6 times per year	3-6 times per year	2	Increased a little	Yes, but I have taken few/no steps to reduce my ecological footprint.	Practicing physician	2	2	0	0
13237157394	412787693	2022-01-04 00:32:39	2022-01-04 00:35:07	68.150.85.153					Yes	Medical student	18-24	2	Multi-storey apartment or condominium	No	I live alone	Walking/bicycling	0	No	< 100 km (< 62 mi)	30	Very often (meat daily)	Approximately the same	We need a system change rather than individual change, but you cannot have one without the other. Individual action plays a critical role in achieving structural change.	Smaller than my peers	Yes and I have taken steps to reduce my ecological footprint.	6-12 times per year	3-6 times per year	2	Very often (meat daily)	2	Multi-storey apartment or condominium	Walking/bicycling	1	1	6-12 times per year	3-6 times per year	2	Approximately the same	Yes and I have taken steps to reduce my ecological footprint.	Medical student	1	2	0	1
13266973810	412787693	2022-01-18 01:33:37	2022-01-18 01:37:40	174.192.194.236					Yes	Resident/Fellow	35-44	3	Multi-storey apartment or condominium	No	1	Car	1	No	< 100 km (< 62 mi)	8	Never or rarely	Approximately the same	We need a system change rather than individual change, but you cannot have one without the other. Individual action plays a critical role in achieving structural change.	Smaller than my peers	Yes and I have taken steps to reduce my ecological footprint.	1-2 times per year	1-2 times per year	3	Never or rarely	1	Multi-storey apartment or condominium	Car	2	1	1-2 times per year	1-2 times per year	1	Approximately the same	Yes and I have taken steps to reduce my ecological footprint.	Resident/Fellow	1	2	0	1
13232115405	412787693	2021-12-30 17:39:35	2021-12-30 17:41:56	104.129.159.229					Yes	Medical student	18-24	2	Multi-storey apartment or condominium	No	I live alone	Car	1	No	< 100 km (< 62 mi)	0	Often (meat 3-5 times a week)	Approximately the same	We need a system change rather than individual change, but you cannot have one without the other. Individual action plays a critical role in achieving structural change.	Comparable to my peers	Yes and I have taken steps to reduce my ecological footprint.	6-12 times per year	3-6 times per year	2	Often (meat 3-5 times a week)	2	Multi-storey apartment or condominium	Car	2	1	6-12 times per year	3-6 times per year	2	Approximately the same	Yes and I have taken steps to reduce my ecological footprint.	Medical student	1	2	0	1
13306856704	412787693	2022-02-03 22:04:19	2022-02-03 22:16:53	142.113.224.149					Yes	Resident/Fellow	25-34	2	Multi-storey apartment or condominium	No	1	Car	2	No	100-200 km (62-124 mi)	25	Very often (meat daily)	Decreased a little	We need a system change rather than individual change, but you cannot have one without the other. Individual action plays a critical role in achieving structural change.	Comparable to my peers	Yes, but I have taken few/no steps to reduce my ecological footprint.	> once a month	6-12 times per year	2	Very often (meat daily)	2	Multi-storey apartment or condominium	Car	2	1	> once a month	6-12 times per year	2	Decreased a little	Yes, but I have taken few/no steps to reduce my ecological footprint.	Resident/Fellow	1	2	1	0
13230640866	412787693	2021-12-29 19:24:01	2021-12-29 19:30:37	99.232.17.71					Yes	Medical student	18-24	2	Multi-storey apartment or condominium	No	1	Public transportation (bus, train)	0	No	100-200 km (62-124 mi)	20	Very often (meat daily)	Approximately the same	We need a system change rather than individual change, but you cannot have one without the other. Individual action plays a critical role in achieving structural change.	Comparable to my peers	Yes, but I have taken few/no steps to reduce my ecological footprint.	3-6 times per year	1-2 times per year	2	Very often (meat daily)	2	Multi-storey apartment or condominium	Public transportation (bus, train)	1	1	3-6 times per year	1-2 times per year	1	Approximately the same	Yes, but I have taken few/no steps to reduce my ecological footprint.	Medical student	1	2	0	0
13267021052	412787693	2022-01-18 02:08:34	2022-01-18 02:11:59	42.110.145.49					Yes	Resident/Fellow	25-34	1	Multi-storey apartment or condominium	No	6+	Car	≥ 3	Yes	< 100 km (< 62 mi)	18	Vegetarian (frequent eggs/dairy, close to no meat)	Approximately the same	We need a system change rather than individual change, but you cannot have one without the other. Individual action plays a critical role in achieving structural change.	Comparable to my peers	Yes, but I have taken few/no steps to reduce my ecological footprint.	> once a month		1	Vegetarian (frequent eggs/dairy, close to no meat)	1	Multi-storey apartment or condominium	Car	2	1	> once a month		2	Approximately the same	Yes, but I have taken few/no steps to reduce my ecological footprint.	Resident/Fellow	1	2	0	0
13226967035	412787693	2021-12-27 18:53:41	2021-12-27 18:56:48	136.37.33.187					Yes	Resident/Fellow	25-34	3	Multi-storey apartment or condominium	No	I live alone	Car	1	No	< 100 km (< 62 mi)	8	Often (meat 3-5 times a week)	Decreased a little	We need a system change rather than individual change, but you cannot have one without the other. Individual action plays a critical role in achieving structural change.	Smaller than my peers	Yes, but I have taken few/no steps to reduce my ecological footprint.	1-2 times per year	3-6 times per year	3	Often (meat 3-5 times a week)	2	Multi-storey apartment or condominium	Car	2	1	1-2 times per year	3-6 times per year	1	Decreased a little	Yes, but I have taken few/no steps to reduce my ecological footprint.	Resident/Fellow	1	2	1	0
13225728088	412787693	2021-12-27 04:56:51	2021-12-27 05:03:32	1.39.150.58					Yes	Practicing physician	35-44	1	Multi-storey apartment or condominium	No	5	Motorcycle	1	No	200-300 km (124-186 mi)	0	Vegetarian (frequent eggs/dairy, close to no meat)	Decreased a lot	How each of us individually live, primarily determines how the world is used. It is therefore up to us, as individuals, to adopt practices that are environmentally friendly and that can help us live sustainably.	Smaller than my peers	Yes and I have taken steps to reduce my ecological footprint.	6-12 times per year	> once a month	1	Vegetarian (frequent eggs/dairy, close to no meat)	1	Multi-storey apartment or condominium	Motorcycle	1	2	6-12 times per year	> once a month	2	Decreased a lot	Yes and I have taken steps to reduce my ecological footprint.	Practicing physician	2	2	1	1
13230010914	412787693	2021-12-29 12:04:39	2021-12-29 12:06:55	99.246.14.250					Yes	Medical student	18-24	2	Multi-storey apartment or condominium	Yes	3	Car	≥ 3	No	200-300 km (124-186 mi)	40-50	I usually eat meat for ≥ 2 meals a day	Approximately the same	We need a system change rather than individual change, but you cannot have one without the other. Individual action plays a critical role in achieving structural change.	Comparable to my peers	Yes and I have taken steps to reduce my ecological footprint.	1-2 times per year	1-2 times per year	2	I usually eat meat for ≥ 2 meals a day	2	Multi-storey apartment or condominium	Car	2	1	1-2 times per year	1-2 times per year	1	Approximately the same	Yes and I have taken steps to reduce my ecological footprint.	Medical student	1	2	0	1
13266466343	412787693	2022-01-17 18:47:36	2022-01-17 18:49:49	73.39.155.0					Yes	Resident/Fellow	25-34	3	Multi-storey apartment or condominium	No	2	Car	1	No	< 100 km (< 62 mi)	0	Vegetarian (frequent eggs/dairy, close to no meat)	Approximately the same	How each of us individually live, primarily determines how the world is used. It is therefore up to us, as individuals, to adopt practices that are environmentally friendly and that can help us live sustainably.	Comparable to my peers	No, I am not able to in my current circumstances.	Rare or never	Rare or never	3	Vegetarian (frequent eggs/dairy, close to no meat)	1	Multi-storey apartment or condominium	Car	2	1	Rare or never	Rare or never	1	Approximately the same	No, I am not able to in my current circumstances.	Resident/Fellow	1	2	0	0
13248084148	412787693	2022-01-09 12:16:27	2022-01-09 12:17:38	142.113.164.15					Yes	Medical student	18-24	2	Multi-storey apartment or condominium	No	I live alone	Public transportation (bus, train)	0	No	< 100 km (< 62 mi)	12	Often (meat 3-5 times a week)	Decreased a little	We need a system change rather than individual change, but you cannot have one without the other. Individual action plays a critical role in achieving structural change.	Comparable to my peers	Yes, but I have taken few/no steps to reduce my ecological footprint.	3-6 times per year	3-6 times per year	2	Often (meat 3-5 times a week)	2	Multi-storey apartment or condominium	Public transportation (bus, train)	1	1	3-6 times per year	3-6 times per year	2	Decreased a little	Yes, but I have taken few/no steps to reduce my ecological footprint.	Medical student	1	2	1	0
13230523334	412787693	2021-12-29 18:06:45	2021-12-29 18:08:04	66.222.135.60					Yes	Medical student	18-24	2	Multi-storey apartment or condominium	No	I live alone	Walking/bicycling	1	No	< 100 km (< 62 mi)	0	Often (meat 3-5 times a week)	Decreased a little	We need a system change rather than individual change, but you cannot have one without the other. Individual action plays a critical role in achieving structural change.	Comparable to my peers	Yes, but I have taken few/no steps to reduce my ecological footprint.	Rare or never	> once a month	2	Often (meat 3-5 times a week)	2	Multi-storey apartment or condominium	Walking/bicycling	1	1	Rare or never	> once a month	1	Decreased a little	Yes, but I have taken few/no steps to reduce my ecological footprint.	Medical student	1	2	1	0
13262699755	412787693	2022-01-15 14:57:21	2022-01-15 15:03:12	68.81.113.200					Yes	Practicing physician	55+	3	Multi-storey apartment or condominium	Yes	1	Walking/bicycling	2	No	< 100 km (< 62 mi)	60	Occasionally (meat 1-2 times a week)	Decreased a little	We need a system change rather than individual change, but you cannot have one without the other. Individual action plays a critical role in achieving structural change.	Comparable to my peers	Yes and I have taken steps to reduce my ecological footprint.	> once a week	> once a week	3	Occasionally (meat 1-2 times a week)	1	Multi-storey apartment or condominium	Walking/bicycling	1	2	> once a week	> once a week	2	Decreased a little	Yes and I have taken steps to reduce my ecological footprint.	Practicing physician	2	2	1	1
13266430649	412787693	2022-01-17 18:30:02	2022-01-17 18:32:44	47.229.107.48					Yes	Resident/Fellow	25-34	3	Multi-storey apartment or condominium	No	1	Car	2	Yes	< 100 km (< 62 mi)	30	Occasionally (meat 1-2 times a week)	Increased a lot	How each of us individually live, primarily determines how the world is used. It is therefore up to us, as individuals, to adopt practices that are environmentally friendly and that can help us live sustainably.	Comparable to my peers	Yes, but I have taken few/no steps to reduce my ecological footprint.	3-6 times per year	3-6 times per year	3	Occasionally (meat 1-2 times a week)	1	Multi-storey apartment or condominium	Car	2	1	3-6 times per year	3-6 times per year	2	Increased a lot	Yes, but I have taken few/no steps to reduce my ecological footprint.	Resident/Fellow	1	2	0	0
13272369169	412787693	2022-01-19 23:31:07	2022-01-19 23:33:19	72.140.99.9					Yes	Practicing physician	25-34	2	Multi-storey apartment or condominium	No	I live alone	Car	2	No	100-200 km (62-124 mi)	15	Often (meat 3-5 times a week)	Approximately the same	We need a system change rather than individual change, but you cannot have one without the other. Individual action plays a critical role in achieving structural change.	Comparable to my peers	Yes, but I have taken few/no steps to reduce my ecological footprint.	1-2 times per year	3-6 times per year	2	Often (meat 3-5 times a week)	2	Multi-storey apartment or condominium	Car	2	1	1-2 times per year	3-6 times per year	1	Approximately the same	Yes, but I have taken few/no steps to reduce my ecological footprint.	Practicing physician	2	2	0	0
13225671928	412787693	2021-12-27 04:13:52	2021-12-27 04:24:31	42.106.240.77					Yes	Practicing physician	35-44	1	Multi-storey apartment or condominium	No	4	Walking/bicycling	1	No	< 100 km (< 62 mi)	60	Often (meat 3-5 times a week)	Increased a little	How each of us individually live, primarily determines how the world is used. It is therefore up to us, as individuals, to adopt practices that are environmentally friendly and that can help us live sustainably.	Comparable to my peers	Yes, but I have taken few/no steps to reduce my ecological footprint.	> once a month	> once a month	1	Often (meat 3-5 times a week)	2	Multi-storey apartment or condominium	Walking/bicycling	1	1	> once a month	> once a month	2	Increased a little	Yes, but I have taken few/no steps to reduce my ecological footprint.	Practicing physician	2	2	0	0
13346941570	412787693	2022-02-21 11:24:13	2022-02-21 11:26:56	160.129.250.144					Yes	Practicing physician	25-34	3	Multi-storey apartment or condominium	No	1	Car	2	No	< 100 km (< 62 mi)	10	Vegetarian (frequent eggs/dairy, close to no meat)	Approximately the same	How each of us individually live, primarily determines how the world is used. It is therefore up to us, as individuals, to adopt practices that are environmentally friendly and that can help us live sustainably.	Smaller than my peers	Yes and I have taken steps to reduce my ecological footprint.	> once a month	> once a month	3	Vegetarian (frequent eggs/dairy, close to no meat)	1	Multi-storey apartment or condominium	Car	2	1	> once a month	> once a month	2	Approximately the same	Yes and I have taken steps to reduce my ecological footprint.	Practicing physician	2	2	0	1
13266747617	412787693	2022-01-17 22:19:27	2022-01-17 22:21:27	157.36.180.9					Yes	Resident/Fellow	25-34	1	Multi-storey apartment or condominium	No	I live alone	Car	1	No	100-200 km (62-124 mi)	25	Occasionally (meat 1-2 times a week)	Increased a little	We need a system change rather than individual change, but you cannot have one without the other. Individual action plays a critical role in achieving structural change.	Comparable to my peers	No, I am not able to in my current circumstances.	Rare or never	1-2 times per year	1	Occasionally (meat 1-2 times a week)	1	Multi-storey apartment or condominium	Car	2	1	Rare or never	1-2 times per year	1	Increased a little	No, I am not able to in my current circumstances.	Resident/Fellow	1	2	0	0
13403718285	412787693	2022-03-17 03:21:27	2022-03-17 03:25:16	157.33.235.153					Yes	Resident/Fellow	25-34	1	Multi-storey apartment or condominium	No	1	Motorcycle	0	No	< 100 km (< 62 mi)		Never or rarely		We need a system change rather than individual change, but you cannot have one without the other. Individual action plays a critical role in achieving structural change.	Smaller than my peers	Yes, but I have taken few/no steps to reduce my ecological footprint.	1-2 times per year	1-2 times per year	1	Never or rarely	1	Multi-storey apartment or condominium	Motorcycle	1	2	1-2 times per year	1-2 times per year	1		Yes, but I have taken few/no steps to reduce my ecological footprint.	Resident/Fellow	1	2	0	0
13250635272	412787693	2022-01-10 15:53:42	2022-01-10 15:57:43	156.40.252.2					Yes	Practicing physician	25-34	3	Multi-storey apartment or condominium	No	1	Public transportation (bus, train)	1	No	100-200 km (62-124 mi)	50	Occasionally (meat 1-2 times a week)	Increased a little	We need a system change rather than individual change, but you cannot have one without the other. Individual action plays a critical role in achieving structural change.	Comparable to my peers	Yes and I have taken steps to reduce my ecological footprint.	6-12 times per year	1-2 times per year	3	Occasionally (meat 1-2 times a week)	1	Multi-storey apartment or condominium	Public transportation (bus, train)	1	2	6-12 times per year	1-2 times per year	1	Increased a little	Yes and I have taken steps to reduce my ecological footprint.	Practicing physician	2	2	0	1
13247355706	412787693	2022-01-08 21:09:16	2022-01-08 21:10:45	99.229.106.222					Yes	Medical student	18-24	2	Multi-storey apartment or condominium	No	1	Car	2	No	< 100 km (< 62 mi)	6	I usually eat meat for ≥ 2 meals a day	Approximately the same	We need a system change rather than individual change, but you cannot have one without the other. Individual action plays a critical role in achieving structural change.	Comparable to my peers	Yes and I have taken steps to reduce my ecological footprint.	> once a month	> once a week	2	I usually eat meat for ≥ 2 meals a day	2	Multi-storey apartment or condominium	Car	2	1	> once a month	> once a week	2	Approximately the same	Yes and I have taken steps to reduce my ecological footprint.	Medical student	1	2	0	1
13266468459	412787693	2022-01-17 18:48:39	2022-01-17 18:50:35	108.51.64.62					Yes	Resident/Fellow	35-44	3	Multi-storey apartment or condominium	No	I live alone	Car	1	No	< 100 km (< 62 mi)	0	Very often (meat daily)	Approximately the same	We need a system change rather than individual change, but you cannot have one without the other. Individual action plays a critical role in achieving structural change.	Smaller than my peers	Yes, but I have taken few/no steps to reduce my ecological footprint.	Rare or never	Rare or never	3	Very often (meat daily)	2	Multi-storey apartment or condominium	Car	2	1	Rare or never	Rare or never	1	Approximately the same	Yes, but I have taken few/no steps to reduce my ecological footprint.	Resident/Fellow	1	2	0	0
13421071878	412787693	2022-03-26 14:14:30	2022-03-26 14:16:14	99.244.190.6					Yes	Medical student	25-34	2	Multi-storey apartment or condominium	No	I live alone	Car	1	No	< 100 km (< 62 mi)	0	Often (meat 3-5 times a week)	Approximately the same	We need a system change rather than individual change, but you cannot have one without the other. Individual action plays a critical role in achieving structural change.	Comparable to my peers	Yes, but I have taken few/no steps to reduce my ecological footprint.	3-6 times per year	6-12 times per year	2	Often (meat 3-5 times a week)	2	Multi-storey apartment or condominium	Car	2	1	3-6 times per year	6-12 times per year	2	Approximately the same	Yes, but I have taken few/no steps to reduce my ecological footprint.	Medical student	1	2	0	0
13279117887	412787693	2022-01-23 09:57:34	2022-01-23 10:00:28	45.50.100.249					Yes	Practicing physician	25-34	3	Multi-storey apartment or condominium	No	2	Car	2	No	300+ km (186+ mi)	50	Vegetarian (frequent eggs/dairy, close to no meat)	Decreased a little	We need a system change rather than individual change, but you cannot have one without the other. Individual action plays a critical role in achieving structural change.	Comparable to my peers	Yes, but I have taken few/no steps to reduce my ecological footprint.	Rare or never	1-2 times per year	3	Vegetarian (frequent eggs/dairy, close to no meat)	1	Multi-storey apartment or condominium	Car	2	1	Rare or never	1-2 times per year	1	Decreased a little	Yes, but I have taken few/no steps to reduce my ecological footprint.	Practicing physician	2	2	1	0
13271142057	412787693	2022-01-19 13:15:44	2022-01-19 13:23:35	199.212.122.25					Yes	Resident/Fellow	25-34	2	Multi-storey apartment or condominium	No	I live alone	Car	1	No	300+ km (186+ mi)	25-50	Very often (meat daily)	Approximately the same	We need a system change rather than individual change, but you cannot have one without the other. Individual action plays a critical role in achieving structural change.	Comparable to my peers	Yes, but I have taken few/no steps to reduce my ecological footprint.	Rare or never	Rare or never	2	Very often (meat daily)	2	Multi-storey apartment or condominium	Car	2	1	Rare or never	Rare or never	1	Approximately the same	Yes, but I have taken few/no steps to reduce my ecological footprint.	Resident/Fellow	1	2	0	0
13240593992	412787693	2022-01-05 12:00:12	2022-01-05 12:02:09	174.91.105.159					Yes	Medical student	25-34	2	Multi-storey apartment or condominium	No	1	Car	1	No	< 100 km (< 62 mi)	0	Very often (meat daily)	Approximately the same	We need a system change rather than individual change, but you cannot have one without the other. Individual action plays a critical role in achieving structural change.	Comparable to my peers	Yes, but I have taken few/no steps to reduce my ecological footprint.	3-6 times per year	3-6 times per year	2	Very often (meat daily)	2	Multi-storey apartment or condominium	Car	2	1	3-6 times per year	3-6 times per year	2	Approximately the same	Yes, but I have taken few/no steps to reduce my ecological footprint.	Medical student	1	2	0	0
13306754925	412787693	2022-02-03 20:39:05	2022-02-03 20:44:40	76.69.63.67					Yes	Resident/Fellow	25-34	2	Multi-storey apartment or condominium	No	1	Car	2	No	< 100 km (< 62 mi)	10	Very often (meat daily)	Decreased a little	We need a system change rather than individual change, but you cannot have one without the other. Individual action plays a critical role in achieving structural change.	Comparable to my peers	Yes, but I have taken few/no steps to reduce my ecological footprint.	3-6 times per year	6-12 times per year	2	Very often (meat daily)	2	Multi-storey apartment or condominium	Car	2	1	3-6 times per year	6-12 times per year	2	Decreased a little	Yes, but I have taken few/no steps to reduce my ecological footprint.	Resident/Fellow	1	2	1	0
13266448379	412787693	2022-01-17 18:38:36	2022-01-17 18:42:23	73.129.187.138					Yes	Resident/Fellow	25-34	3	Multi-storey apartment or condominium	No	2	Car	1	No	< 100 km (< 62 mi)	50	Vegetarian (frequent eggs/dairy, close to no meat)	Decreased a lot	We need a system change rather than individual change, but you cannot have one without the other. Individual action plays a critical role in achieving structural change.	Comparable to my peers	Yes, but I have taken few/no steps to reduce my ecological footprint.	> once a month	6-12 times per year	3	Vegetarian (frequent eggs/dairy, close to no meat)	1	Multi-storey apartment or condominium	Car	2	1	> once a month	6-12 times per year	2	Decreased a lot	Yes, but I have taken few/no steps to reduce my ecological footprint.	Resident/Fellow	1	2	1	0
13253972245	412787693	2022-01-11 20:15:28	2022-01-11 20:18:53	69.135.58.83					Yes	Practicing physician	25-34	3	Multi-storey apartment or condominium	No	1	Car	1	No	< 100 km (< 62 mi)	48	Occasionally (meat 1-2 times a week)	Decreased a little	We need a system change rather than individual change, but you cannot have one without the other. Individual action plays a critical role in achieving structural change.	Smaller than my peers	Yes, but I have taken few/no steps to reduce my ecological footprint.	3-6 times per year	> once a week	3	Occasionally (meat 1-2 times a week)	1	Multi-storey apartment or condominium	Car	2	1	3-6 times per year	> once a week	2	Decreased a little	Yes, but I have taken few/no steps to reduce my ecological footprint.	Practicing physician	2	2	1	0
13248046077	412787693	2022-01-09 11:51:24	2022-01-09 11:53:34	99.250.255.13					Yes	Medical student	25-34	2	Multi-storey apartment or condominium	Yes	1	Car	2	No	300+ km (186+ mi)	5-10	Occasionally (meat 1-2 times a week)	Decreased a little	We need a system change rather than individual change, but you cannot have one without the other. Individual action plays a critical role in achieving structural change.	Larger than my peers	Yes, but I have taken few/no steps to reduce my ecological footprint.	Rare or never	3-6 times per year	2	Occasionally (meat 1-2 times a week)	1	Multi-storey apartment or condominium	Car	2	1	Rare or never	3-6 times per year	1	Decreased a little	Yes, but I have taken few/no steps to reduce my ecological footprint.	Medical student	1	2	1	0
13289552911	412787693	2022-01-27 10:33:22	2022-01-27 10:35:10	198.50.64.18					Yes	Practicing physician	25-34	3	Multi-storey apartment or condominium	No	1	Car	1	Yes	0 km (0 mi)	30	Very often (meat daily)	Approximately the same	How each of us individually live, primarily determines how the world is used. It is therefore up to us, as individuals, to adopt practices that are environmentally friendly and that can help us live sustainably.	Comparable to my peers	Yes and I have taken steps to reduce my ecological footprint.	6-12 times per year	3-6 times per year	3	Very often (meat daily)	2	Multi-storey apartment or condominium	Car	2	1	6-12 times per year	3-6 times per year	2	Approximately the same	Yes and I have taken steps to reduce my ecological footprint.	Practicing physician	2	2	0	1
13239737150	412787693	2022-01-05 04:12:47	2022-01-05 04:16:12	223.228.180.99					Yes	Practicing physician	45-54	1	Multi-storey apartment or condominium	No	1	Car	1	No	< 100 km (< 62 mi)	20	Infrequently (occasional eggs/dairy, no meat)	Approximately the same	We need a system change rather than individual change, but you cannot have one without the other. Individual action plays a critical role in achieving structural change.	Comparable to my peers	Yes, but I have taken few/no steps to reduce my ecological footprint.	Rare or never	1-2 times per year	1	Infrequently (occasional eggs/dairy, no meat)	1	Multi-storey apartment or condominium	Car	2	1	Rare or never	1-2 times per year	1	Approximately the same	Yes, but I have taken few/no steps to reduce my ecological footprint.	Practicing physician	2	2	0	0
13226565564	412787693	2021-12-27 14:15:46	2021-12-27 14:19:06	107.242.113.61					Yes	Resident/Fellow	25-34	3	Multi-storey apartment or condominium	No	1	Walking/bicycling	2	No	< 100 km (< 62 mi)	100	Occasionally (meat 1-2 times a week)	Increased a little	We need a system change rather than individual change, but you cannot have one without the other. Individual action plays a critical role in achieving structural change.	Comparable to my peers	Yes, but I have taken few/no steps to reduce my ecological footprint.	6-12 times per year	Rare or never	3	Occasionally (meat 1-2 times a week)	1	Multi-storey apartment or condominium	Walking/bicycling	1	2	6-12 times per year	Rare or never	1	Increased a little	Yes, but I have taken few/no steps to reduce my ecological footprint.	Resident/Fellow	1	2	0	0
13272349249	412787693	2022-01-19 23:14:03	2022-01-19 23:16:53	76.69.86.90					Yes	Practicing physician	25-34	2	Multi-storey apartment or condominium	No	I live alone	Car	1	No	100-200 km (62-124 mi)	60	Very often (meat daily)	Approximately the same	The responsibility for mitigating climate change lies nearly completely with corporations and governments. Individual actions are largely inconsequential, and serve primarily as a distraction.	Comparable to my peers	Yes, but I have taken few/no steps to reduce my ecological footprint.	1-2 times per year	1-2 times per year	2	Very often (meat daily)	2	Multi-storey apartment or condominium	Car	2	1	1-2 times per year	1-2 times per year	1	Approximately the same	Yes, but I have taken few/no steps to reduce my ecological footprint.	Practicing physician	2	2	0	0
13393614708	412787693	2022-03-12 22:01:51	2022-03-12 22:07:13	103.69.240.132					Yes	Practicing physician	25-34	1	Multi-storey apartment or condominium	No	1	Car	1	No	100-200 km (62-124 mi)	3-4	Infrequently (occasional eggs/dairy, no meat)	Decreased a little	How each of us individually live, primarily determines how the world is used. It is therefore up to us, as individuals, to adopt practices that are environmentally friendly and that can help us live sustainably.	Larger than my peers	Yes, but I have taken few/no steps to reduce my ecological footprint.	Rare or never	1-2 times per year	1	Infrequently (occasional eggs/dairy, no meat)	1	Multi-storey apartment or condominium	Car	2	1	Rare or never	1-2 times per year	1	Decreased a little	Yes, but I have taken few/no steps to reduce my ecological footprint.	Practicing physician	2	2	1	0
13353911462	412787693	2022-02-23 21:52:46	2022-02-23 21:54:46	142.127.119.63					Yes	Medical student	25-34	2	Multi-storey apartment or condominium	No	I live alone	Car	1	No	< 100 km (< 62 mi)	0	Vegetarian (frequent eggs/dairy, close to no meat)	Approximately the same	We need a system change rather than individual change, but you cannot have one without the other. Individual action plays a critical role in achieving structural change.	Comparable to my peers	Yes, but I have taken few/no steps to reduce my ecological footprint.	3-6 times per year	6-12 times per year	2	Vegetarian (frequent eggs/dairy, close to no meat)	1	Multi-storey apartment or condominium	Car	2	1	3-6 times per year	6-12 times per year	2	Approximately the same	Yes, but I have taken few/no steps to reduce my ecological footprint.	Medical student	1	2	0	0
13239460428	412787693	2022-01-04 23:49:42	2022-01-04 23:56:01	98.201.200.132					Yes	Resident/Fellow	25-34	3	Multi-storey apartment or condominium	No	I live alone	Car	1	No	< 100 km (< 62 mi)	60	Vegetarian (frequent eggs/dairy, close to no meat)	Approximately the same	The responsibility for mitigating climate change lies nearly completely with corporations and governments. Individual actions are largely inconsequential, and serve primarily as a distraction.	Comparable to my peers	Yes, but I have taken few/no steps to reduce my ecological footprint.	1-2 times per year	1-2 times per year	3	Vegetarian (frequent eggs/dairy, close to no meat)	1	Multi-storey apartment or condominium	Car	2	1	1-2 times per year	1-2 times per year	1	Approximately the same	Yes, but I have taken few/no steps to reduce my ecological footprint.	Resident/Fellow	1	2	0	0
13225661707	412787693	2021-12-27 04:06:37	2021-12-27 04:09:17	49.32.234.251					Yes	Practicing physician	35-44	1	Multi-storey apartment or condominium	No	4	Car	1	No	100-200 km (62-124 mi)	6-8 hrs		Decreased a lot	We need a system change rather than individual change, but you cannot have one without the other. Individual action plays a critical role in achieving structural change.	Comparable to my peers	Yes, but I have taken few/no steps to reduce my ecological footprint.	6-12 times per year	3-6 times per year	1		2	Multi-storey apartment or condominium	Car	2	1	6-12 times per year	3-6 times per year	2	Decreased a lot	Yes, but I have taken few/no steps to reduce my ecological footprint.	Practicing physician	2	2	1	0
13277616917	412787693	2022-01-22 01:33:05	2022-01-22 01:36:11	42.105.124.179					Yes	Practicing physician	35-44	1	Multi-storey apartment or condominium	No	2	Car	1	No	< 100 km (< 62 mi)	4	Often (meat 3-5 times a week)	Increased a little	How each of us individually live, primarily determines how the world is used. It is therefore up to us, as individuals, to adopt practices that are environmentally friendly and that can help us live sustainably.	Smaller than my peers	Yes and I have taken steps to reduce my ecological footprint.	3-6 times per year	1-2 times per year	1	Often (meat 3-5 times a week)	2	Multi-storey apartment or condominium	Car	2	1	3-6 times per year	1-2 times per year	1	Increased a little	Yes and I have taken steps to reduce my ecological footprint.	Practicing physician	2	2	0	1
13366545884	412787693	2022-03-01 15:25:47	2022-03-01 15:30:01	72.140.22.74					Yes	Resident/Fellow	25-34	2	Multi-storey apartment or condominium	No	I live alone	Walking/bicycling	1	No	100-200 km (62-124 mi)	20	Often (meat 3-5 times a week)	Approximately the same	We need a system change rather than individual change, but you cannot have one without the other. Individual action plays a critical role in achieving structural change.	Smaller than my peers	Yes, but I have taken few/no steps to reduce my ecological footprint.	3-6 times per year	3-6 times per year	2	Often (meat 3-5 times a week)	2	Multi-storey apartment or condominium	Walking/bicycling	1	1	3-6 times per year	3-6 times per year	2	Approximately the same	Yes, but I have taken few/no steps to reduce my ecological footprint.	Resident/Fellow	1	2	0	0
13277529892	412787693	2022-01-21 23:27:14	2022-01-21 23:30:39	173.172.83.86					Yes	Resident/Fellow	25-34	3	Multi-storey apartment or condominium	No	2	Car	2	No	100-200 km (62-124 mi)	50	Often (meat 3-5 times a week)	Decreased a little	We need a system change rather than individual change, but you cannot have one without the other. Individual action plays a critical role in achieving structural change.	Comparable to my peers	Yes, but I have taken few/no steps to reduce my ecological footprint.	Rare or never	Rare or never	3	Often (meat 3-5 times a week)	2	Multi-storey apartment or condominium	Car	2	1	Rare or never	Rare or never	1	Decreased a little	Yes, but I have taken few/no steps to reduce my ecological footprint.	Resident/Fellow	1	2	1	0
13409641276	412787693	2022-03-20 06:37:17	2022-03-20 06:41:59	42.106.127.229					Yes	Practicing physician	25-34	1	Multi-storey apartment or condominium	No	I live alone	Walking/bicycling	0	No	< 100 km (< 62 mi)	24	Vegetarian (frequent eggs/dairy, close to no meat)	Increased a lot	We need a system change rather than individual change, but you cannot have one without the other. Individual action plays a critical role in achieving structural change.	Smaller than my peers	Yes and I have taken steps to reduce my ecological footprint.	> once a week	> once a month	1	Vegetarian (frequent eggs/dairy, close to no meat)	1	Multi-storey apartment or condominium	Walking/bicycling	1	2	> once a week	> once a month	2	Increased a lot	Yes and I have taken steps to reduce my ecological footprint.	Practicing physician	2	2	0	1
13393540488	412787693	2022-03-12 20:10:11	2022-03-12 20:12:08	106.193.189.132					Yes	Resident/Fellow	25-34	1	Multi-storey apartment or condominium	No	3	Car	1	No	< 100 km (< 62 mi)	3	Infrequently (occasional eggs/dairy, no meat)	Decreased a lot	How each of us individually live, primarily determines how the world is used. It is therefore up to us, as individuals, to adopt practices that are environmentally friendly and that can help us live sustainably.	Smaller than my peers	Yes, but I have taken few/no steps to reduce my ecological footprint.	Rare or never	1-2 times per year	1	Infrequently (occasional eggs/dairy, no meat)	1	Multi-storey apartment or condominium	Car	2	1	Rare or never	1-2 times per year	1	Decreased a lot	Yes, but I have taken few/no steps to reduce my ecological footprint.	Resident/Fellow	1	2	1	0
13266435769	412787693	2022-01-17 18:32:09	2022-01-17 18:33:59	216.164.62.184					Yes	Resident/Fellow	25-34	3	Multi-storey apartment or condominium	No	I live alone	Car	1	No	< 100 km (< 62 mi)	60	Never or rarely	Approximately the same	How each of us individually live, primarily determines how the world is used. It is therefore up to us, as individuals, to adopt practices that are environmentally friendly and that can help us live sustainably.	Comparable to my peers	Yes, but I have taken few/no steps to reduce my ecological footprint.	6-12 times per year	1-2 times per year	3	Never or rarely	1	Multi-storey apartment or condominium	Car	2	1	6-12 times per year	1-2 times per year	1	Approximately the same	Yes, but I have taken few/no steps to reduce my ecological footprint.	Resident/Fellow	1	2	0	0
13225521650	412787693	2021-12-26 23:15:08	2021-12-27 02:23:07	49.36.127.103					Yes	Practicing physician	35-44	1	Multi-storey apartment or condominium	No	3	Car	0	No	< 100 km (< 62 mi)	24	Infrequently (occasional eggs/dairy, no meat)	Decreased a lot	We need a system change rather than individual change, but you cannot have one without the other. Individual action plays a critical role in achieving structural change.	Smaller than my peers	Yes and I have taken steps to reduce my ecological footprint.	3-6 times per year	> once a month	1	Infrequently (occasional eggs/dairy, no meat)	1	Multi-storey apartment or condominium	Car	2	1	3-6 times per year	> once a month	2	Decreased a lot	Yes and I have taken steps to reduce my ecological footprint.	Practicing physician	2	2	1	1
13249962079	412787693	2022-01-10 11:36:53	2022-01-10 11:39:04	24.51.242.2					Yes	Medical student	25-34	2	Multi-storey apartment or condominium	No	1	Walking/bicycling	2	No	< 100 km (< 62 mi)	0	Vegetarian (frequent eggs/dairy, close to no meat)	Decreased a little	We need a system change rather than individual change, but you cannot have one without the other. Individual action plays a critical role in achieving structural change.	Smaller than my peers	Yes and I have taken steps to reduce my ecological footprint.	6-12 times per year	6-12 times per year	2	Vegetarian (frequent eggs/dairy, close to no meat)	1	Multi-storey apartment or condominium	Walking/bicycling	1	2	6-12 times per year	6-12 times per year	2	Decreased a little	Yes and I have taken steps to reduce my ecological footprint.	Medical student	1	2	1	1
13409554467	412787693	2022-03-20 03:54:01	2022-03-20 04:01:23	182.69.80.185					Yes	Resident/Fellow	25-34	1	Multi-storey apartment or condominium	No	I live alone	Walking/bicycling	1	No	< 100 km (< 62 mi)	8-10hrs	Infrequently (occasional eggs/dairy, no meat)	Decreased a lot	We need a system change rather than individual change, but you cannot have one without the other. Individual action plays a critical role in achieving structural change.	Larger than my peers	Yes and I have taken steps to reduce my ecological footprint.	6-12 times per year	1-2 times per year	1	Infrequently (occasional eggs/dairy, no meat)	1	Multi-storey apartment or condominium	Walking/bicycling	1	2	6-12 times per year	1-2 times per year	1	Decreased a lot	Yes and I have taken steps to reduce my ecological footprint.	Resident/Fellow	1	2	1	1
13343652250	412787693	2022-02-19 10:40:01	2022-02-19 10:43:53	49.32.229.84					Yes	Practicing physician	25-34	1	Multi-storey apartment or condominium	No	3	Motorcycle	1	No	< 100 km (< 62 mi)	0	Occasionally (meat 1-2 times a week)	Approximately the same	We need a system change rather than individual change, but you cannot have one without the other. Individual action plays a critical role in achieving structural change.	Comparable to my peers	No, I am not able to in my current circumstances.	Rare or never	1-2 times per year	1	Occasionally (meat 1-2 times a week)	1	Multi-storey apartment or condominium	Motorcycle	1	2	Rare or never	1-2 times per year	1	Approximately the same	No, I am not able to in my current circumstances.	Practicing physician	2	2	0	0
13353949493	412787693	2022-02-23 22:22:35	2022-02-23 22:26:24	76.68.102.43					Yes	Medical student	18-24	2	Multi-storey apartment or condominium	No	1	Car	1	No	100-200 km (62-124 mi)	20	Very often (meat daily)	Approximately the same	We need a system change rather than individual change, but you cannot have one without the other. Individual action plays a critical role in achieving structural change.	Comparable to my peers	Yes and I have taken steps to reduce my ecological footprint.	> once a month	> once a month	2	Very often (meat daily)	2	Multi-storey apartment or condominium	Car	2	1	> once a month	> once a month	2	Approximately the same	Yes and I have taken steps to reduce my ecological footprint.	Medical student	1	2	0	1
13343693250	412787693	2022-02-19 11:11:41	2022-02-19 11:17:13	182.70.196.132					Yes	Practicing physician	35-44	1	Multi-storey apartment or condominium	No	1	Motorcycle	1	No	< 100 km (< 62 mi)	4	Occasionally (meat 1-2 times a week)	Approximately the same	We need a system change rather than individual change, but you cannot have one without the other. Individual action plays a critical role in achieving structural change.	Comparable to my peers	Yes, but I have taken few/no steps to reduce my ecological footprint.	6-12 times per year	6-12 times per year	1	Occasionally (meat 1-2 times a week)	1	Multi-storey apartment or condominium	Motorcycle	1	2	6-12 times per year	6-12 times per year	2	Approximately the same	Yes, but I have taken few/no steps to reduce my ecological footprint.	Practicing physician	2	2	0	0
13266793876	412787693	2022-01-17 23:02:50	2022-01-17 23:07:01	103.207.58.35					Yes	Resident/Fellow	25-34	1	Multi-storey apartment or condominium	No	4	Car	1	No	200-300 km (124-186 mi)	0	Vegetarian (frequent eggs/dairy, close to no meat)	Approximately the same	The responsibility for mitigating climate change lies nearly completely with corporations and governments. Individual actions are largely inconsequential, and serve primarily as a distraction.	Smaller than my peers	No, I am not able to in my current circumstances.	6-12 times per year	Rare or never	1	Vegetarian (frequent eggs/dairy, close to no meat)	1	Multi-storey apartment or condominium	Car	2	1	6-12 times per year	Rare or never	1	Approximately the same	No, I am not able to in my current circumstances.	Resident/Fellow	1	2	0	0
13272360879	412787693	2022-01-19 23:23:53	2022-01-19 23:25:20	108.173.246.210					Yes	Practicing physician	25-34	2	Multi-storey apartment or condominium	No	I live alone	Car	1	No	100-200 km (62-124 mi)	20	Often (meat 3-5 times a week)	Approximately the same	We need a system change rather than individual change, but you cannot have one without the other. Individual action plays a critical role in achieving structural change.	Comparable to my peers	Yes, but I have taken few/no steps to reduce my ecological footprint.	3-6 times per year	3-6 times per year	2	Often (meat 3-5 times a week)	2	Multi-storey apartment or condominium	Car	2	1	3-6 times per year	3-6 times per year	2	Approximately the same	Yes, but I have taken few/no steps to reduce my ecological footprint.	Practicing physician	2	2	0	0
13393605104	412787693	2022-03-12 21:47:12	2022-03-12 21:51:49	42.110.138.74					Yes	Practicing physician	35-44	1	Multi-storey apartment or condominium	No	I live alone	Walking/bicycling	0	No	0 km (0 mi)	10	Often (meat 3-5 times a week)	Approximately the same	We need a system change rather than individual change, but you cannot have one without the other. Individual action plays a critical role in achieving structural change.	Comparable to my peers	Yes, but I have taken few/no steps to reduce my ecological footprint.	3-6 times per year	3-6 times per year	1	Often (meat 3-5 times a week)	2	Multi-storey apartment or condominium	Walking/bicycling	1	1	3-6 times per year	3-6 times per year	2	Approximately the same	Yes, but I have taken few/no steps to reduce my ecological footprint.	Practicing physician	2	2	0	0
13277513639	412787693	2022-01-21 23:06:37	2022-01-21 23:08:56	49.205.115.178					Yes	Medical student	25-34	1	Multi-storey apartment or condominium	Yes	2	Car	2	No	100-200 km (62-124 mi)	50	Often (meat 3-5 times a week)	Approximately the same	How each of us individually live, primarily determines how the world is used. It is therefore up to us, as individuals, to adopt practices that are environmentally friendly and that can help us live sustainably.	Larger than my peers	Yes and I have taken steps to reduce my ecological footprint.	> once a month	> once a month	1	Often (meat 3-5 times a week)	2	Multi-storey apartment or condominium	Car	2	1	> once a month	> once a month	2	Approximately the same	Yes and I have taken steps to reduce my ecological footprint.	Medical student	1	2	0	1
13266519671	412787693	2022-01-17 19:16:56	2022-01-17 19:20:39	108.51.52.50					Yes	Resident/Fellow	25-34	3	Multi-storey apartment or condominium	No	I live alone	Public transportation (bus, train)	0	No	< 100 km (< 62 mi)	40	Often (meat 3-5 times a week)	Approximately the same	We need a system change rather than individual change, but you cannot have one without the other. Individual action plays a critical role in achieving structural change.	Comparable to my peers	No, I am not able to in my current circumstances.	1-2 times per year	1-2 times per year	3	Often (meat 3-5 times a week)	2	Multi-storey apartment or condominium	Public transportation (bus, train)	1	1	1-2 times per year	1-2 times per year	1	Approximately the same	No, I am not able to in my current circumstances.	Resident/Fellow	1	2	0	0
13266872591	412787693	2022-01-18 00:16:57	2022-01-18 00:18:28	172.58.191.135					Yes	Resident/Fellow	25-34	3	Multi-storey apartment or condominium	No	I live alone	Public transportation (bus, train)	0	No	0 km (0 mi)	20	Very often (meat daily)	Approximately the same	We need a system change rather than individual change, but you cannot have one without the other. Individual action plays a critical role in achieving structural change.	Comparable to my peers	Yes, but I have taken few/no steps to reduce my ecological footprint.	3-6 times per year	3-6 times per year	3	Very often (meat daily)	2	Multi-storey apartment or condominium	Public transportation (bus, train)	1	1	3-6 times per year	3-6 times per year	2	Approximately the same	Yes, but I have taken few/no steps to reduce my ecological footprint.	Resident/Fellow	1	2	0	0
13266383995	412787693	2022-01-17 18:08:31	2022-01-17 18:12:08	68.61.197.39					Yes	Resident/Fellow	25-34	3	Multi-storey apartment or condominium	No	I live alone	Car	1	No	< 100 km (< 62 mi)	50	Infrequently (occasional eggs/dairy, no meat)	Decreased a little	We need a system change rather than individual change, but you cannot have one without the other. Individual action plays a critical role in achieving structural change.	Comparable to my peers	Yes and I have taken steps to reduce my ecological footprint.	> once a week	> once a week	3	Infrequently (occasional eggs/dairy, no meat)	1	Multi-storey apartment or condominium	Car	2	1	> once a week	> once a week	2	Decreased a little	Yes and I have taken steps to reduce my ecological footprint.	Resident/Fellow	1	2	1	1
13423321117	412787693	2022-03-28 14:19:37	2022-03-28 14:22:00	45.118.159.50					Yes	Practicing physician	25-34	1	Multi-storey apartment or condominium	No	4	Car	2	No	< 100 km (< 62 mi)	2	Vegetarian (frequent eggs/dairy, close to no meat)	Approximately the same	How each of us individually live, primarily determines how the world is used. It is therefore up to us, as individuals, to adopt practices that are environmentally friendly and that can help us live sustainably.	Smaller than my peers	Yes, but I have taken few/no steps to reduce my ecological footprint.	Rare or never	> once a month	1	Vegetarian (frequent eggs/dairy, close to no meat)	1	Multi-storey apartment or condominium	Car	2	1	Rare or never	> once a month	1	Approximately the same	Yes, but I have taken few/no steps to reduce my ecological footprint.	Practicing physician	2	2	0	0
13266657707	412787693	2022-01-17 20:57:36	2022-01-17 21:01:08	69.255.27.51					Yes	Resident/Fellow	25-34	3	Multi-storey apartment or condominium	No	1	Car	2	No	< 100 km (< 62 mi)	20	Vegetarian (frequent eggs/dairy, close to no meat)	Approximately the same	We need a system change rather than individual change, but you cannot have one without the other. Individual action plays a critical role in achieving structural change.	Comparable to my peers	Yes and I have taken steps to reduce my ecological footprint.	1-2 times per year	1-2 times per year	3	Vegetarian (frequent eggs/dairy, close to no meat)	1	Multi-storey apartment or condominium	Car	2	1	1-2 times per year	1-2 times per year	1	Approximately the same	Yes and I have taken steps to reduce my ecological footprint.	Resident/Fellow	1	2	0	1
13267677763	412787693	2022-01-18 08:55:18	2022-01-18 08:57:13	73.39.122.78					Yes	Resident/Fellow	25-34	3	Multi-storey apartment or condominium	No	1	Public transportation (bus, train)	0	No	< 100 km (< 62 mi)	45	Often (meat 3-5 times a week)	Increased a lot	We need a system change rather than individual change, but you cannot have one without the other. Individual action plays a critical role in achieving structural change.	Comparable to my peers	Yes, but I have taken few/no steps to reduce my ecological footprint.	1-2 times per year	1-2 times per year	3	Often (meat 3-5 times a week)	2	Multi-storey apartment or condominium	Public transportation (bus, train)	1	1	1-2 times per year	1-2 times per year	1	Increased a lot	Yes, but I have taken few/no steps to reduce my ecological footprint.	Resident/Fellow	1	2	0	0
13225551998	412787693	2021-12-27 02:35:36	2021-12-27 02:38:21	103.66.51.138					Yes	Practicing physician	35-44	1	Multi-storey apartment or condominium	No	1	Motorcycle	1	No	100-200 km (62-124 mi)		Never or rarely	Decreased a little	How each of us individually live, primarily determines how the world is used. It is therefore up to us, as individuals, to adopt practices that are environmentally friendly and that can help us live sustainably.	Smaller than my peers	Yes and I have taken steps to reduce my ecological footprint.	3-6 times per year	3-6 times per year	1	Never or rarely	1	Multi-storey apartment or condominium	Motorcycle	1	2	3-6 times per year	3-6 times per year	2	Decreased a little	Yes and I have taken steps to reduce my ecological footprint.	Practicing physician	2	2	1	1
13250399027	412787693	2022-01-10 14:14:27	2022-01-10 14:17:56	157.37.174.154					Yes	Practicing physician	25-34	1	Multi-storey apartment or condominium	No	6+	Public transportation (bus, train)	2	No	< 100 km (< 62 mi)	Barely	Never or rarely	Decreased a lot	How each of us individually live, primarily determines how the world is used. It is therefore up to us, as individuals, to adopt practices that are environmentally friendly and that can help us live sustainably.	Smaller than my peers	Yes, but I have taken few/no steps to reduce my ecological footprint.	> once a month	> once a month	1	Never or rarely	1	Multi-storey apartment or condominium	Public transportation (bus, train)	1	2	> once a month	> once a month	2	Decreased a lot	Yes, but I have taken few/no steps to reduce my ecological footprint.	Practicing physician	2	2	1	0
13376437330	412787693	2022-03-05 15:08:29	2022-03-05 15:11:32	75.115.48.30					Yes	Practicing physician	35-44	3	Multi-storey apartment or condominium	No	3	Car	2	No	< 100 km (< 62 mi)	30	Often (meat 3-5 times a week)	Approximately the same	How each of us individually live, primarily determines how the world is used. It is therefore up to us, as individuals, to adopt practices that are environmentally friendly and that can help us live sustainably.	Comparable to my peers	No, I do not think reducing my individual ecological footprint will make a difference.	Rare or never	Rare or never	3	Often (meat 3-5 times a week)	2	Multi-storey apartment or condominium	Car	2	1	Rare or never	Rare or never	1	Approximately the same	No, I do not think reducing my individual ecological footprint will make a difference.	Practicing physician	2	2	0	0
13277487273	412787693	2022-01-21 22:35:36	2022-01-21 22:40:44	223.227.25.156					Yes	Resident/Fellow	25-34	1	Multi-storey apartment or condominium	No	2	Motorcycle	0	No	< 100 km (< 62 mi)	0	Occasionally (meat 1-2 times a week)	Approximately the same	How each of us individually live, primarily determines how the world is used. It is therefore up to us, as individuals, to adopt practices that are environmentally friendly and that can help us live sustainably.	Comparable to my peers	Yes, but I have taken few/no steps to reduce my ecological footprint.	3-6 times per year	3-6 times per year	1	Occasionally (meat 1-2 times a week)	1	Multi-storey apartment or condominium	Motorcycle	1	2	3-6 times per year	3-6 times per year	2	Approximately the same	Yes, but I have taken few/no steps to reduce my ecological footprint.	Resident/Fellow	1	2	0	0
13281378634	412787693	2022-01-24 13:01:27	2022-01-24 13:04:15	216.8.101.5					Yes	Resident/Fellow	25-34	3	Multi-storey apartment or condominium	No	I live alone	Car	1	No	< 100 km (< 62 mi)	10	Occasionally (meat 1-2 times a week)	Decreased a little	We need a system change rather than individual change, but you cannot have one without the other. Individual action plays a critical role in achieving structural change.	Comparable to my peers	Yes and I have taken steps to reduce my ecological footprint.	3-6 times per year	1-2 times per year	3	Occasionally (meat 1-2 times a week)	1	Multi-storey apartment or condominium	Car	2	1	3-6 times per year	1-2 times per year	1	Decreased a little	Yes and I have taken steps to reduce my ecological footprint.	Resident/Fellow	1	2	1	1
13266761877	412787693	2022-01-17 22:32:31	2022-01-17 22:35:39	49.36.216.50					Yes	Resident/Fellow	25-34	1	Multi-storey apartment or condominium	No	I live alone	Walking/bicycling	0	No	< 100 km (< 62 mi)	20	Vegetarian (frequent eggs/dairy, close to no meat)	Decreased a little	We need a system change rather than individual change, but you cannot have one without the other. Individual action plays a critical role in achieving structural change.	Comparable to my peers	Yes, but I have taken few/no steps to reduce my ecological footprint.	1-2 times per year	1-2 times per year	1	Vegetarian (frequent eggs/dairy, close to no meat)	1	Multi-storey apartment or condominium	Walking/bicycling	1	2	1-2 times per year	1-2 times per year	1	Decreased a little	Yes, but I have taken few/no steps to reduce my ecological footprint.	Resident/Fellow	1	2	1	0
